# Supplementary material for: Multi-Trait GWAS and New Candidate Genes Annotation for Growth Curve Parameters in Brahman Cattle
Source: PLoS One. 2015 Oct 7;10(10):e0139906. doi: 10.1371/journal.pone.0139906 (PMC4622042; doi:10.1371/journal.pone.0139906)
Supplement: S1 Datafile — (CSV) [file pone.0139906.s001.csv]

arn	Sire_arn	Dam_arn	BIRTH	Cohort	Bloc	Yr	XBrd	CohPWL	PWL	Orig	Brd	Sgrp	Dgrp	YMB	WT0	WT6	WT12	WT15	WT18	WT24
770507	667678	699525	27/09/2003	BEL04	BE	2004	BB	BEL04BE	BE	BEL	1	BRAH	PB_BRAH	2004Oct	29	200	222	327	349	423
100989295	100976137	100978950	30/09/2003	BEL04	BE	2004	TC	BEL04BE	BE	BEL	2	BELRD	AXBXBEL_BX	2004Oct	34	225	288	377	382	459
770509	667678	699470	02/10/2003	BEL04	BE	2004	BB	BEL04BE	BE	BEL	1	BRAH	PB_BRAH	2004Oct	30	237	273	365	387	445
770510	667669	699541	03/10/2003	BEL04	BE	2004	BB	BEL04BE	BE	BEL	1	BRAH	PB_BRAH	2004Oct	28	228	268	369	383	427
770511	667678	699512	04/10/2003	BEL04	BE	2004	BB	BEL04BE	BE	BEL	1	BRAH	PB_BRAH	2004Oct	25	209	250	363	360	409
100989303	100976241	100978798	07/10/2003	BEL04	BE	2004	TC	BEL04BE	BE	BEL	2	BELRD	AXBXBEL_AX	2004Oct	37	238	286	362	372	449
100989304	100976241	100978931	07/10/2003	BEL04	BE	2004	TC	BEL04BE	BE	BEL	2	BELRD	AXBEL_BX	2004Oct	42	281	319	395	407	516
100989305	100976137	100979010	07/10/2003	BEL04	BE	2004	TC	BEL04BE	BE	BEL	2	BELRD	NAPBEL_CB	2004Oct	35	258	302	378	388	450
100989307	100976153	100978819	07/10/2003	BEL04	BE	2004	TC	BEL04BE	BE	BEL	2	BELRD	AXBEL_BX	2004Oct	35	226	251	321	336	401
770517	667632	699479	06/10/2003	BEL04	BE	2004	BB	BEL04BE	BE	BEL	1	BRAH	PB_BRAH	2004Oct	29	226	271	379	389	431
770518	667669	699499	09/10/2003	BEL04	BE	2004	BB	BEL04BE	BE	BEL	1	BRAH	PB_BRAH	2004Oct	37	261	292	388	397	447
100989310	100976153	100978868	10/10/2003	BEL04	BE	2004	TC	BEL04BE	BE	BEL	2	BELRD	NAPBEL_BX	2004Oct	34	230	260	334	357	408
770520	560684	699477	10/10/2003	BEL04	BE	2004	BB	BEL04BE	BE	BEL	1	BRAH	PB_BRAH	2004Oct	33	231	233	333	358	408
100989312	100976241	100979013	10/10/2003	BEL04	BE	2004	TC	BEL04BE	BE	BEL	2	BELRD	NAPMAN_AX	2004Oct	37	233	266	356	364	439
770521	667669	699493	09/10/2003	BEL04	BE	2004	BB	BEL04BE	BE	BEL	1	BRAH	PB_BRAH	2004Oct	34	262	263	365	373	416
100989313	100976137	100979026	08/10/2003	BEL04	BE	2004	TC	BEL04BE	BE	BEL	2	BELRD	AXMAN_AX	2004Oct	30	217	253	339	351	432
100989315	100976241	100978854	11/10/2003	BEL04	BE	2004	TC	BEL04BE	BE	BEL	2	BELRD	AXBEL_BX	2004Oct	34	231	287	359	362	421
100989317	100976153	100979011	11/10/2003	BEL04	BE	2004	TC	BEL04BE	BE	BEL	2	BELRD	AXBEL_CB	2004Oct	38	243	290	359	381	476
100989318	100976137	100979007	12/10/2003	BEL04	BE	2004	TC	BEL04BE	BE	BEL	2	BELRD	AXBXBEL_CB	2004Oct	34	213	276	329	339	390
770523	667669	699498	12/10/2003	BEL04	BE	2004	BB	BEL04BE	BE	BEL	1	BRAH	PB_BRAH	2004Oct	32	242	262	363	375	425
770524	667669	699535	13/10/2003	BEL04	BE	2004	BB	BEL04BE	BE	BEL	1	BRAH	PB_BRAH	2004Oct	37	194	242	331	333	381
100989320	100976137	100978835	13/10/2003	BEL04	BE	2004	TC	BEL04BE	BE	BEL	2	BELRD	NAPBEL_AX	2004Oct	31	223	254	328	341	430
100989324	100976153	100978909	14/10/2003	BEL04	BE	2004	TC	BEL04BE	BE	BEL	2	BELRD	AXBEL_BX	2004Oct	40	188	221	308	303	375
100989325	100976137	100978975	14/10/2003	BEL04	BE	2004	TC	BEL04BE	BE	BEL	2	BELRD	AXBEL_BX	2004Oct	37	210	247	333	350	410
770527	587563	699497	14/10/2003	BEL04	BE	2004	BB	BEL04BE	BE	BEL	1	BRAH	PB_BRAH	2004Oct	24	220	274	364	368	430
100989328	100976153	100979009	14/10/2003	BEL04	BE	2004	TC	BEL04BE	BE	BEL	2	BELRD	AXMAN_AX	2004Oct	34	227	258	331	347	443
770530	560684	699561	16/10/2003	BEL04	BE	2004	BB	BEL04BE	BE	BEL	1	BRAH	PB_BRAH	2004Oct	31	238	251	354	367	427
100989335	100976153	100978992	17/10/2003	BEL04	BE	2004	TC	BEL04BE	BE	BEL	2	BELRD	AXBXBEL_AX	2004Oct	38	242	293	333	368	439
100989338	100976137	100978990	17/10/2003	BEL04	BE	2004	TC	BEL04BE	BE	BEL	2	BELRD	AXBXBEL_CB	2004Oct	35	209	263	340	357	415
770533	667632	767732	17/10/2003	BEL04	BE	2004	BB	BEL04BE	BE	MDH	1	BRAH	PB_BRAH	2004Oct	23	218	242	348	353	401
100989340	100976137	100978865	18/10/2003	BEL04	BE	2004	TC	BEL04BE	BE	BEL	2	BELRD	AXBXBEL_BX	2004Oct	29	226	236	300	321	395
100989341	100976153	100979017	18/10/2003	BEL04	BE	2004	TC	BEL04BE	BE	BEL	2	BELRD	AXBXBEL_CB	2004Oct	37	247	291	378	405	483
770534	667669	768119	18/10/2003	BEL04	BE	2004	BB	BEL04BE	BE	MDH	1	BRAH	PB_BRAH	2004Oct	28	251	289	394	398	439
100989343	100976241	100979000	20/10/2003	BEL04	BE	2004	TC	BEL04BE	BE	BEL	2	BELRD	AXBXBEL_CB	2004Oct	33	229	255	351	364	455
100989344	100976153	100978878	20/10/2003	BEL04	BE	2004	TC	BEL04BE	BE	BEL	2	BELRD	NAPBEL_BX	2004Oct	42	228	277	352	377	444
100989345	100976241	100979008	20/10/2003	BEL04	BE	2004	TC	BEL04BE	BE	BEL	2	BELRD	AXBXBEL_CB	2004Oct	38	229	261	346	360	426
100989349	100976153	100978998	19/10/2003	BEL04	BE	2004	TC	BEL04BE	BE	BEL	2	BELRD	AXBXMAN_AX	2004Oct	41	233	316	397	412	486
770535	667669	699495	21/10/2003	BEL04	BE	2004	BB	BEL04BE	BE	BEL	1	BRAH	PB_BRAH	2004Oct	35	229	251	338	368	426
770536	667669	767702	20/10/2003	BEL04	BE	2004	BB	BEL04BE	BE	MDH	1	BRAH	PB_BRAH	2004Oct	32	228	255	351	370	434
100989351	100976137	100979024	22/10/2003	BEL04	BE	2004	TC	BEL04BE	BE	BEL	2	BELRD	NAPBEL_AX	2004Oct	37	227	287	361	388	459
100989352	100976153	100978844	21/10/2003	BEL04	BE	2004	TC	BEL04BE	BE	BEL	2	BELRD	NAPBEL_AX	2004Oct	43	216	270	353	374	453
100989354	100976153	100979032	23/10/2003	BEL04	BE	2004	TC	BEL04BE	BE	BEL	2	BELRD	NAPMAN_AX	2004Oct	36	260	291	409	421	508
770538	667669	768120	24/10/2003	BEL04	BE	2004	BB	BEL04BE	BE	MDH	1	BRAH	PB_BRAH	2004Oct	30	216	249	354	370	438
770539	667669	767741	21/10/2003	BEL04	BE	2004	BB	BEL04BE	BE	MDH	1	BRAH	PB_BRAH	2004Oct	37	241	292	389	403	457
100989356	100976137	100978901	24/10/2003	BEL04	BE	2004	TC	BEL04BE	BE	BEL	2	BELRD	AXBEL_BX	2004Oct	34	214	262	335	341	438
770540	667632	699484	24/10/2003	BEL04	BE	2004	BB	BEL04BE	BE	BEL	1	BRAH	PB_BRAH	2004Oct	28	225	268	383	395	449
100989357	100976137	100979023	23/10/2003	BEL04	BE	2004	TC	BEL04BE	BE	BEL	2	BELRD	NAPMAN_AX	2004Oct	34	204	246	331	341	400
770542	667669	699491	22/10/2003	BEL04	BE	2004	BB	BEL04BE	BE	BEL	1	BRAH	PB_BRAH	2004Oct	29	214	259	350	359	432
100989358	100976241	100978927	22/10/2003	BEL04	BE	2004	TC	BEL04BE	BE	BEL	2	BELRD	AXBEL_AX	2004Oct	48	244	295	380	394	445
100989360	100976153	100978935	25/10/2003	BEL04	BE	2004	TC	BEL04BE	BE	BEL	2	BELRD	AXBXBEL_AX	2004Oct	41	249	290	377	395	480
770545	667669	767804	24/10/2003	BEL04	BE	2004	BB	BEL04BE	BE	MDH	1	BRAH	PB_BRAH	2004Oct	31	229	265	358	372	436
100989364	100976153	100978855	27/10/2003	BEL04	BE	2004	TC	BEL04BE	BE	BEL	2	BELRD	AXBXBEL_AX	2004Oct	38	213	257	323	336	441
100989365	100976137	100978955	27/10/2003	BEL04	BE	2004	TC	BEL04BE	BE	BEL	2	BELRD	AXBXBEL_BX	2004Oct	31	192	229	301	320	389
770547	667669	699543	26/10/2003	BEL04	BE	2004	BB	BEL04BE	BE	BEL	1	BRAH	PB_BRAH	2004Oct	37	230	251	348	370	432
100989367	100976153	100979004	28/10/2003	BEL04	BE	2004	TC	BEL04BE	BE	BEL	2	BELRD	AXBEL_CB	2004Oct	31	195	233	307	328	398
770548	667669	699488	30/10/2003	BEL04	BE	2004	BB	BEL04BE	BE	BEL	1	BRAH	PB_BRAH	2004Oct	35	198	247	343	366	431
770549	560684	699522	26/10/2003	BEL04	BE	2004	BB	BEL04BE	BE	BEL	1	BRAH	PB_BRAH	2004Oct	.	219	231	314	335	405
770556	587563	699500	05/11/2003	BEL04	BE	2004	BB	BEL04BE	BE	BEL	1	BRAH	PB_BRAH	2004Nov	26	189	240	341	351	451
100989377	100976153	100979022	11/11/2003	BEL04	BE	2004	TC	BEL04BE	BE	BEL	2	BELRD	AXBEL_CB	2004Nov	37	195	224	302	326	396
770567	587563	699430	13/11/2003	BEL04	BE	2004	BB	BEL04BE	BE	BEL	1	BRAH	PB_BRAH	2004Nov	29	177	236	316	315	378
770569	587563	699562	14/11/2003	BEL04	BE	2004	BB	BEL04BE	BE	BEL	1	BRAH	PB_BRAH	2004Nov	37	195	237	344	348	417
770570	587563	699560	14/11/2003	BEL04	BE	2004	BB	BEL04BE	BE	BEL	1	BRAH	PB_BRAH	2004Nov	35	184	228	324	333	401
770571	667669	699524	14/11/2003	BEL04	BE	2004	BB	BEL04BE	BE	BEL	1	BRAH	PB_BRAH	2004Nov	34	183	216	322	329	402
770575	587563	699422	17/11/2003	BEL04	BE	2004	BB	BEL04BE	BE	BEL	1	BRAH	PB_BRAH	2004Nov	41	148	208	300	311	373
770576	587563	699556	18/11/2003	BEL04	BE	2004	BB	BEL04BE	BE	BEL	1	BRAH	PB_BRAH	2004Nov	32	180	213	305	313	382
770580	587563	699511	21/11/2003	BEL04	BE	2004	BB	BEL04BE	BE	BEL	1	BRAH	PB_BRAH	2004Nov	35	205	252	353	371	437
100989381	100976153	100979002	23/11/2003	BEL04	BE	2004	TC	BEL04BE	BE	BEL	2	BELRD	AXBXBEL_CB	2004Nov	37	210	246	301	308	397
100989382	100976153	100978866	25/11/2003	BEL04	BE	2004	TC	BEL04BE	BE	BEL	2	BELRD	AXBEL_BX	2004Nov	42	189	250	314	326	394
770582	560684	699408	25/11/2003	BEL04	BE	2004	BB	BEL04BE	BE	BEL	1	BRAH	PB_BRAH	2004Nov	37	206	222	329	345	410
100989383	100976153	100978898	23/11/2003	BEL04	BE	2004	TC	BEL04BE	BE	BEL	2	BELRD	AXBXBEL_AX	2004Nov	51	224	256	326	357	437
770585	560684	699521	26/11/2003	BEL04	BE	2004	BB	BEL04BE	BE	BEL	1	BRAH	PB_BRAH	2004Nov	43	189	225	310	315	387
770586	560684	699513	28/11/2003	BEL04	BE	2004	BB	BEL04BE	BE	BEL	1	BRAH	PB_BRAH	2004Nov	34	198	252	358	359	426
770587	667669	699388	28/11/2003	BEL04	BE	2004	BB	BEL04BE	BE	BEL	1	BRAH	PB_BRAH	2004Nov	32	186	230	353	338	401
100989384	100976153	100978999	01/12/2003	BEL04	BE	2004	TC	BEL04BE	BE	BEL	2	BELRD	AXBEL_AX	2004Dec	44	183	226	307	328	424
770588	560684	699755	01/12/2003	BEL04	BE	2004	BB	BEL04BE	BE	BEL	1	BRAH	PB_BRAH	2004Dec	43	202	228	310	334	392
100989385	100976153	100978856	29/11/2003	BEL04	BE	2004	TC	BEL04BE	BE	BEL	2	BELRD	AXBEL_BX	2004Nov	42	193	222	292	310	374
770590	667669	767722	02/12/2003	BEL04	BE	2004	BB	BEL04BE	BE	MDH	1	BRAH	PB_BRAH	2004Dec	33	193	240	338	347	421
770591	560684	699438	02/12/2003	BEL04	BE	2004	BB	BEL04BE	BE	BEL	1	BRAH	PB_BRAH	2004Dec	38	186	217	317	329	395
770592	587563	699490	03/12/2003	BEL04	BE	2004	BB	BEL04BE	BE	BEL	1	BRAH	PB_BRAH	2004Dec	30	190	212	311	309	381
770593	560684	699475	03/12/2003	BEL04	BE	2004	BB	BEL04BE	BE	BEL	1	BRAH	PB_BRAH	2004Dec	36	182	217	312	319	379
770595	667632	699360	06/12/2003	BEL04	BE	2004	BB	BEL04BE	BE	BEL	1	BRAH	PB_BRAH	2004Dec	36	190	220	322	330	422
770597	587563	699502	06/12/2003	BEL04	BE	2004	BB	BEL04BE	BE	BEL	1	BRAH	PB_BRAH	2004Dec	41	196	241	329	331	428
770600	667632	768118	15/12/2003	BEL04	BE	2004	BB	BEL04BE	BE	MDH	1	BRAH	PB_BRAH	2004Dec	35	193	233	333	344	405
770601	667632	699559	13/12/2003	BEL04	BE	2004	BB	BEL04BE	BE	BEL	1	BRAH	PB_BRAH	2004Dec	35	187	.	.	.	.
100989387	100976153	100979014	21/12/2003	BEL04	BE	2004	TC	BEL04BE	BE	BEL	2	BELRD	AXBXBEL_CB	2004Dec	41	159	202	272	293	355
770604	667669	767776	22/12/2003	BEL04	BE	2004	BB	BEL04BE	BE	MDH	1	BRAH	PB_BRAH	2004Dec	30	186	230	334	339	412
100989388	100976153	100978952	23/12/2003	BEL04	BE	2004	TC	BEL04BE	BE	BEL	2	BELRD	AXBEL_AX	2004Dec	38	187	232	287	312	374
100989389	100976153	100979012	29/12/2003	BEL04	BE	2004	TC	BEL04BE	BE	BEL	2	BELRD	AXMAN_AX	2004Dec	38	138	.	.	.	.
770606	667669	767802	04/01/2004	BEL04	BE	2004	BB	BEL04BE	BE	MDH	1	BRAH	PB_BRAH	2004Dec	40	150	173	262	280	343
04B002	100976152	13079	01/09/2003	BP04	BP	2004	TC	BP04BR	BR	AAC	2	BELRD	SBXAA_BRB	2004Sep	35	288	350	451	474	452
04B003	100976152	12118	09/09/2003	BP04	BP	2004	TC	BP04BR	BR	NAP	2	BELRD	NAPCO	2004Sep	28	220	265	344	375	385
04B010	100976240	12457	12/09/2003	BP04	BP	2004	TC	BP04BR	BR	NAP	2	BELRD	NAPCO	2004Sep	36	282	312	401	419	425
04B011	100976152	12415	13/09/2003	BP04	BP	2004	TC	BP04BR	BR	NAP	2	BELRD	NAPCO	2004Sep	28	232	291	350	391	386
04B012	100976195	12315	15/09/2003	BP04	BP	2004	TC	BP04BR	BR	NAP	2	BELRD	NAPCO	2004Sep	28	188	241	309	331	352
04B013	100976152	13069	15/09/2003	BP04	BP	2004	TC	BP04BR	BR	AAC	2	BELRD	SPPAA_BRB	2004Sep	34	320	356	449	468	443
04B015	100976195	13006	13/09/2003	BP04	BP	2004	TC	BP04BR	BR	AAC	2	BELRD	SBXAA_BRB	2004Sep	35	284	342	.	464	485
04B017	100976240	12080	16/09/2003	BP04	BP	2004	TC	BP04BR	BR	NAP	2	BELRD	NAPCO	2004Sep	39	302	336	432	466	455
04B019	100976152	12183	16/09/2003	BP04	BP	2004	TC	BP04BR	BR	NAP	2	BELRD	NAPCO	2004Sep	34	258	274	378	403	402
04B021	100976240	12136	18/09/2003	BP04	BP	2004	TC	BP04BR	BR	NAP	2	BELRD	NAPCO	2004Sep	36	266	306	364	411	411
04B022	100976195	13132	17/09/2003	BP04	BP	2004	TC	BP04BR	BR	AAC	2	BELRD	SBXAA_BRB	2004Sep	25	204	290	342	367	380
04B024	100976240	12245	18/09/2003	BP04	BP	2004	TC	BP04BR	BR	NAP	2	BELRD	NAPCO	2004Sep	35	242	261	363	406	368
04B026	100976240	13019	20/09/2003	BP04	BP	2004	TC	BP04BR	BR	AAC	2	BELRD	SBXAA_BRB	2004Sep	39	294	334	412	436	420
04B027	100976152	12442	20/09/2003	BP04	BP	2004	TC	BP04BR	BR	NAP	2	BELRD	NAPCO	2004Sep	37	228	297	361	388	390
04B028	100976152	12224	19/09/2003	BP04	BP	2004	TC	BP04BR	BR	NAP	2	BELRD	NAPCO	2004Sep	35	252	300	381	416	410
04B032	100976152	12054	21/09/2003	BP04	BP	2004	TC	BP04BR	BR	NAP	2	BELRD	AXNAPCO	2004Sep	32	238	306	384	431	427
04B033	100976195	12152	22/09/2003	BP04	BP	2004	TC	BP04BR	BR	NAP	2	BELRD	NAPCO	2004Sep	30	228	297	370	413	415
04B034	100976152	13066	22/09/2003	BP04	BP	2004	TC	BP04BR	BR	AAC	2	BELRD	NAPAA_BRB	2004Sep	36	250	306	392	442	442
04B035	100976131	12356	22/09/2003	BP04	BP	2004	TC	BP04BR	BR	NAP	2	BELRD	NAPCO	2004Sep	37	240	290	362	400	414
04B036	100976152	13180	22/09/2003	BP04	BP	2004	TC	BP04BR	BR	AAC	2	BELRD	SBXAA_BRB	2004Sep	34	238	292	384	408	425
04B037	100976131	12278	23/09/2003	BP04	BP	2004	TC	BP04BR	BR	NAP	2	BELRD	NAPCO	2004Sep	28	214	267	344	389	400
04B041	100976195	13111	22/09/2003	BP04	BP	2004	TC	BP04BR	BR	AAC	2	BELRD	AXAA_BRB	2004Sep	29	210	260	333	376	387
04B044	100976131	12025	24/09/2003	BP04	BP	2004	TC	BP04BR	BR	NAP	2	BELRD	NAPCO	2004Sep	38	206	282	366	403	392
04B045	100976131	12288	24/09/2003	BP04	BP	2004	TC	BP04BR	BR	NAP	2	BELRD	NAPCO	2004Sep	29	224	261	332	358	341
04B046	100976195	12107	24/09/2003	BP04	BP	2004	TC	BP04BR	BR	NAP	2	BELRD	NAPCO	2004Sep	36	260	320	408	420	442
04B048	100976152	12316	23/09/2003	BP04	BP	2004	TC	BP04BR	BR	NAP	2	BELRD	NAPCO	2004Sep	43	298	339	424	459	441
04B049	100976152	13166	25/09/2003	BP04	BP	2004	TC	BP04BR	BR	AAC	2	BELRD	SBXAA_BRB	2004Sep	37	224	272	351	388	400
04B050	100976240	13151	25/09/2003	BP04	BP	2004	TC	BP04BR	BR	AAC	2	BELRD	SBXAA_BRB	2004Sep	35	276	330	397	428	440
04B052	100976195	13172	25/09/2003	BP04	BP	2004	TC	BP04BR	BR	AAC	2	BELRD	SBXAA_BRB	2004Sep	30	292	347	435	477	472
04B058	100976152	12194	27/09/2003	BP04	BP	2004	TC	BP04BR	BR	NAP	2	BELRD	NAPCO	2004Sep	35	256	322	397	430	437
04B060	100976152	13118	28/09/2003	BP04	BP	2004	TC	BP04BR	BR	AAC	2	BELRD	SBXAA_BRB	2004Sep	37	282	305	367	413	396
04B065	100976240	13109	29/09/2003	BP04	BP	2004	TC	BP04BR	BR	AAC	2	BELRD	AXBXAA_BRB	2004Sep	33	220	278	354	399	402
04B066	100976152	13031	28/09/2003	BP04	BP	2004	TC	BP04BR	BR	AAC	2	BELRD	AXAA_BRB	2004Sep	33	236	.	376	417	431
04B067	100976131	12065	28/09/2003	BP04	BP	2004	TC	BP04BR	BR	NAP	2	BELRD	AXNAPCO	2004Sep	40	254	306	379	424	410
04B068	100976131	13077	29/09/2003	BP04	BP	2004	TC	BP04BR	BR	AAC	2	BELRD	SPPAA_BRB	2004Sep	30	232	286	364	401	410
04B071	100976131	12332	29/09/2003	BP04	BP	2004	TC	BP04BR	BR	NAP	2	BELRD	NAPCO	2004Sep	31	216	271	333	377	387
04B072	100976152	12172	30/09/2003	BP04	BP	2004	TC	BP04BR	BR	NAP	2	BELRD	NAPCO	2004Sep	42	236	.	.	.	.
04B075	100976131	12092	30/09/2003	BP04	BP	2004	TC	BP04BR	BR	NAP	2	BELRD	NAPCO	2004Sep	37	218	262	333	363	378
04B076	100976195	12226	30/09/2003	BP04	BP	2004	TC	BP04BR	BR	NAP	2	BELRD	NAPCO	2004Sep	33	236	280	351	374	363
04B077	100976240	12301	29/09/2003	BP04	BP	2004	TC	BP04BR	BR	NAP	2	BELRD	NAPCO	2004Sep	41	260	326	412	441	456
04B078	100976195	12459	01/10/2003	BP04	BP	2004	TC	BP04BR	BR	NAP	2	BELRD	NAPCO	2004Oct	29	236	292	388	411	418
04B079	100976152	13129	29/09/2003	BP04	BP	2004	TC	BP04BR	BR	AAC	2	BELRD	SPPAA_BRB	2004Sep	34	266	322	379	419	421
04B080	100976152	12286	02/10/2003	BP04	BP	2004	TC	BP04BR	BR	NAP	2	BELRD	NAPCO	2004Oct	29	212	257	357	395	404
04B081	100976152	12055	02/10/2003	BP04	BP	2004	TC	BP04BR	BR	NAP	2	BELRD	NAPCO	2004Oct	39	250	294	404	438	420
04B082	100976240	12098	01/10/2003	BP04	BP	2004	TC	BP04BR	BR	NAP	2	BELRD	NAPCO	2004Oct	37	264	320	403	432	433
04B085	100976152	12260	02/10/2003	BP04	BP	2004	TC	BP04BR	BR	NAP	2	BELRD	NAPCO	2004Oct	39	262	351	423	468	446
04B086	100976131	12168	01/10/2003	BP04	BP	2004	TC	BP04BR	BR	NAP	2	BELRD	NAPCO	2004Oct	37	194	268	343	370	396
04B091	100976195	13065	04/10/2003	BP04	BP	2004	TC	BP04BR	BR	AAC	2	BELRD	AXBXAA_BRB	2004Oct	35	254	292	361	401	422
04B092	100976131	12391	05/10/2003	BP04	BP	2004	TC	BP04BR	BR	NAP	2	BELRD	NAPCO	2004Oct	32	210	270	352	371	370
04B093	100976240	12009	06/10/2003	BP04	BP	2004	TC	BP04BR	BR	NAP	2	BELRD	SBXNAPCO	2004Oct	37	230	285	355	379	388
04B094	100976152	12027	06/10/2003	BP04	BP	2004	TC	BP04BR	BR	NAP	2	BELRD	NAPCO	2004Oct	39	248	299	378	425	404
04B096	100976131	12140	07/10/2003	BP04	BP	2004	TC	BP04BR	BR	NAP	2	BELRD	NAPCO	2004Oct	38	252	316	409	448	464
04B100	100976152	12453	08/10/2003	BP04	BP	2004	TC	BP04BR	BR	NAP	2	BELRD	NAPCO	2004Oct	25	200	260	336	374	387
04B101	100976240	12037	08/10/2003	BP04	BP	2004	TC	BP04BR	BR	NAP	2	BELRD	NAPCO	2004Oct	27	210	250	332	353	350
04B103	100976152	13221	09/10/2003	BP04	BP	2004	TC	BP04BR	BR	AAC	2	BELRD	SBXAA_BRB	2004Oct	36	242	295	394	453	428
04B105	100976240	12349	11/10/2003	BP04	BP	2004	TC	BP04BR	BR	NAP	2	BELRD	NAPCO	2004Oct	44	178	227	303	351	372
04B106	100976152	13124	12/10/2003	BP04	BP	2004	TC	BP04BR	BR	AAC	2	BELRD	NAPAA_BRB	2004Oct	34	258	332	384	425	430
04B108	100976240	12433	12/10/2003	BP04	BP	2004	TC	BP04BR	BR	NAP	2	BELRD	NAPCO	2004Oct	34	200	261	342	364	383
04B115	100976152	13157	16/10/2003	BP04	BP	2004	TC	BP04BR	BR	AAC	2	BELRD	SPPAA_BRB	2004Oct	36	248	291	380	419	406
04B116	.	13075	16/10/2003	BP04	BP	2004	TC	BP04BR	BR	AAC	2	BELRD	SPPAA_BRB	2004Oct	34	232	269	333	359	372
04B117	100976195	12251	17/10/2003	BP04	BP	2004	TC	BP04BR	BR	NAP	2	BELRD	NAPCO	2004Oct	35	246	305	358	385	411
04B118	100976131	12364	17/10/2003	BP04	BP	2004	TC	BP04BR	BR	NAP	2	BELRD	NAPCO	2004Oct	36	240	286	358	394	412
04B119	100976152	13147	16/10/2003	BP04	BP	2004	TC	BP04BR	BR	AAC	2	BELRD	SBXAA_BRB	2004Oct	32	222	278	355	391	413
04B122	100976131	12342	24/10/2003	BP04	BP	2004	TC	BP04BR	BR	NAP	2	BELRD	NAPCO	2004Oct	36	256	311	380	422	432
04B124	100976152	13009	25/10/2003	BP04	BP	2004	TC	BP04BR	BR	AAC	2	BELRD	NAPAA_BRB	2004Oct	38	266	305	386	424	405
04B125	100976152	13011	29/10/2003	BP04	BP	2004	TC	BP04BR	BR	AAC	2	BELRD	AXBXAA_BRB	2004Oct	36	198	253	335	378	390
04B128	100976240	12449	01/11/2003	BP04	BP	2004	TC	BP04BR	BR	NAP	2	BELRD	NAPCO	2004Nov	39	240	310	373	411	399
04B129	100976195	12346	01/11/2003	BP04	BP	2004	TC	BP04BR	BR	NAP	2	BELRD	NAPCO	2004Nov	37	196	233	328	368	396
04B130	100976152	12116	04/11/2003	BP04	BP	2004	TC	BP04BR	BR	NAP	2	BELRD	NAPCO	2004Nov	28	220	268	353	370	388
04B132	100976240	12448	08/11/2003	BP04	BP	2004	TC	BP04BR	BR	NAP	2	BELRD	NAPCO	2004Nov	35	226	268	345	372	363
04B135	100976152	12074	17/11/2003	BP04	BP	2004	TC	BP04BR	BR	NAP	2	BELRD	NAPCO	2004Nov	38	206	268	351	372	391
04B137	100976240	12304	18/11/2003	BP04	BP	2004	TC	BP04BR	BR	NAP	2	BELRD	NAPCO	2004Nov	42	228	265	347	374	395
04B138	100976152	12030	20/11/2003	BP04	BP	2004	TC	BP04BR	BR	NAP	2	BELRD	SBXNAPCO	2004Nov	39	214	257	330	354	369
799405	667666	767829	21/11/2003	SL04	SL	2004	BB	SL04BR	BR	MDH	1	BRAH	PB_BRAH	2004Nov	.	204	266	355	381	385
799407	667673	767946	17/11/2003	SL04	SL	2004	BB	SL04BR	BR	MDH	1	BRAH	PB_BRAH	2004Nov	.	199	.	306	334	366
799408	667639	767952	26/11/2003	SL04	SL	2004	BB	SL04BR	BR	MDH	1	BRAH	PB_BRAH	2004Nov	.	197	260	352	386	412
799409	667639	767887	24/11/2003	SL04	SL	2004	BB	SL04BR	BR	MDH	1	BRAH	PB_BRAH	2004Nov	.	177	220	314	348	348
799411	667666	767983	26/11/2003	SL04	SL	2004	BB	SL04BR	BR	MDH	1	BRAH	PB_BRAH	2004Nov	.	160	194	255	290	294
799416	667673	765522	26/11/2003	SL04	SL	2004	BB	SL04BR	BR	CPC	1	BRAH	PB_BRAH	2004Nov	.	183	226	304	338	358
799418	667639	767922	21/11/2003	SL04	SL	2004	BB	SL04BR	BR	MDH	1	BRAH	PB_BRAH	2004Nov	.	219	266	358	406	413
799420	667661	767876	09/11/2003	SL04	SL	2004	BB	SL04BR	BR	MDH	1	BRAH	PB_BRAH	2004Nov	.	190	240	318	345	350
799421	667666	767832	26/11/2003	SL04	SL	2004	BB	SL04BR	BR	MDH	1	BRAH	PB_BRAH	2004Nov	.	191	234	316	356	356
799422	667639	765866	28/11/2003	SL04	SL	2004	BB	SL04BR	BR	CPC	1	BRAH	PB_BRAH	2004Nov	.	182	234	324	360	346
799423	667639	767893	28/11/2003	SL04	SL	2004	BB	SL04BR	BR	MDH	1	BRAH	PB_BRAH	2004Nov	.	191	252	355	378	421
799424	667639	767897	14/11/2003	SL04	SL	2004	BB	SL04BR	BR	MDH	1	BRAH	PB_BRAH	2004Nov	.	174	222	306	350	358
799425	667666	767867	08/12/2003	SL04	SL	2004	BB	SL04BR	BR	MDH	1	BRAH	PB_BRAH	2004Dec	.	170	213	295	326	330
799426	667661	767935	21/11/2003	SL04	SL	2004	BB	SL04BR	BR	MDH	1	BRAH	PB_BRAH	2004Nov	.	158	220	306	338	349
799427	667708	767840	28/11/2003	SL04	SL	2004	BB	SL04BR	BR	MDH	1	BRAH	PB_BRAH	2004Nov	.	170	216	296	331	340
799428	667673	765629	28/11/2003	SL04	SL	2004	BB	SL04BR	BR	CPC	1	BRAH	PB_BRAH	2004Nov	.	171	232	319	348	362
799429	667639	765487	08/12/2003	SL04	SL	2004	BB	SL04BR	BR	CPC	1	BRAH	PB_BRAH	2004Dec	.	173	245	339	388	400
799430	667661	765614	18/11/2003	SL04	SL	2004	BB	SL04BR	BR	CPC	1	BRAH	PB_BRAH	2004Nov	.	165	210	274	357	356
799433	667708	767880	01/12/2003	SL04	SL	2004	BB	SL04BR	BR	MDH	1	BRAH	PB_BRAH	2004Dec	.	177	231	309	334	332
799439	667708	767882	17/11/2003	SL04	SL	2004	BB	SL04BR	BR	MDH	1	BRAH	PB_BRAH	2004Nov	.	188	247	335	362	375
799441	667639	767863	21/11/2003	SL04	SL	2004	BB	SL04BR	BR	MDH	1	BRAH	PB_BRAH	2004Nov	.	200	252	331	361	388
799443	667708	765497	26/11/2003	SL04	SL	2004	BB	SL04BR	BR	CPC	1	BRAH	PB_BRAH	2004Nov	.	162	210	312	328	345
799445	667666	767975	19/11/2003	SL04	SL	2004	BB	SL04BR	BR	MDH	1	BRAH	PB_BRAH	2004Nov	.	184	211	303	323	334
799446	667708	765517	12/12/2003	SL04	SL	2004	BB	SL04BR	BR	CPC	1	BRAH	PB_BRAH	2004Dec	.	156	194	278	308	332
799447	667708	765490	12/12/2003	SL04	SL	2004	BB	SL04BR	BR	CPC	1	BRAH	PB_BRAH	2004Dec	.	169	222	312	351	374
799450	667708	765515	06/01/2004	SL04	SL	2004	BB	SL04BR	BR	CPC	1	BRAH	PB_BRAH	2004Jan	.	151	222	310	352	371
799451	667666	768072	23/12/2003	SL04	SL	2004	BB	SL04BR	BR	MDH	1	BRAH	PB_BRAH	2004Dec	.	157	202	279	307	331
799454	667673	767828	04/01/2004	SL04	SL	2004	BB	SL04BR	BR	MDH	1	BRAH	PB_BRAH	2004Jan	.	157	217	302	339	360
799455	667708	767971	20/12/2003	SL04	SL	2004	BB	SL04BR	BR	MDH	1	BRAH	PB_BRAH	2004Dec	.	176	228	326	355	377
799459	667708	765611	10/01/2004	SL04	SL	2004	BB	SL04BR	BR	CPC	1	BRAH	PB_BRAH	2004Jan	.	143	198	272	314	330
799460	667666	767987	17/12/2003	SL04	SL	2004	BB	SL04BR	BR	MDH	1	BRAH	PB_BRAH	2004Dec	.	146	189	263	295	327
799461	667708	765602	03/01/2004	SL04	SL	2004	BB	SL04BR	BR	CPC	1	BRAH	PB_BRAH	2004Jan	.	124	178	253	283	300
799462	667708	765507	04/01/2004	SL04	SL	2004	BB	SL04BR	BR	CPC	1	BRAH	PB_BRAH	2004Jan	.	140	203	299	329	350
799463	667708	765493	07/01/2004	SL04	SL	2004	BB	SL04BR	BR	CPC	1	BRAH	PB_BRAH	2004Jan	.	136	186	262	304	315
799464	667708	768061	08/01/2004	SL04	SL	2004	BB	SL04BR	BR	MDH	1	BRAH	PB_BRAH	2004Jan	.	105	166	256	281	326
799467	667708	765600	24/12/2003	SL04	SL	2004	BB	SL04BR	BR	CPC	1	BRAH	PB_BRAH	2004Dec	.	137	187	265	302	324
799471	667639	765610	28/12/2003	SL04	SL	2004	BB	SL04BR	BR	CPC	1	BRAH	PB_BRAH	2004Dec	.	149	189	258	304	307
799472	667708	767904	11/01/2004	SL04	SL	2004	BB	SL04BR	BR	MDH	1	BRAH	PB_BRAH	2004Jan	.	139	212	309	341	369
799473	667639	767950	19/12/2003	SL04	SL	2004	BB	SL04BR	BR	MDH	1	BRAH	PB_BRAH	2004Dec	.	161	202	286	332	325
799474	667708	765557	04/01/2004	SL04	SL	2004	BB	SL04BR	BR	CPC	1	BRAH	PB_BRAH	2004Jan	.	145	198	273	294	318
799479	667666	768065	29/12/2003	SL04	SL	2004	BB	SL04BR	BR	MDH	1	BRAH	PB_BRAH	2004Dec	.	110	160	238	273	305
799480	667673	765495	12/01/2004	SL04	SL	2004	BB	SL04BR	BR	CPC	1	BRAH	PB_BRAH	2004Jan	.	144	202	290	315	345
799484	667639	765558	15/01/2004	SL04	SL	2004	BB	SL04BR	BR	CPC	1	BRAH	PB_BRAH	2004Jan	.	131	187	265	304	340
899736	667673	765599	03/02/2004	SL04	SL	2004	BB	SL04BR	BR	CPC	1	BRAH	PB_BRAH	2004Jan	.	114	156	234	266	290
04T005	100976145	13076	23/09/2003	TK04	TK	2004	TC	TK04BR	BR	AAC	2	BELRD	SBXAA_BRB	2004Sep	27	204	262	337	367	358
04T006	100976233	12005	23/09/2003	TK04	TK	2004	TC	TK04BR	BR	NAP	2	BELRD	SBXNAPCO	2004Sep	36	225	313	394	408	398
04T010	100976233	12052	26/09/2003	TK04	TK	2004	TC	TK04BR	BR	NAP	2	BELRD	NAPCO	2004Sep	23	213	270	330	352	358
04T012	100976200	13016	27/09/2003	TK04	TK	2004	TC	TK04BR	BR	AAC	2	BELRD	NAPAA_BRB	2004Sep	36	246	292	382	414	418
04T017	100976200	12375	28/09/2003	TK04	TK	2004	TC	TK04BR	BR	NAP	2	BELRD	NAPCO	2004Sep	32	224	298	371	395	406
04T021	100976233	12330	29/09/2003	TK04	TK	2004	TC	TK04BR	BR	NAP	2	BELRD	NAPCO	2004Sep	31	215	292	346	380	394
04T025	100976255	12227	30/09/2003	TK04	TK	2004	TC	TK04BR	BR	NAP	2	BELRD	NAPCO	2004Sep	38	222	290	345	374	378
04T030	100976145	12179	01/10/2003	TK04	TK	2004	TC	TK04BR	BR	NAP	2	BELRD	NAPCO	2004Oct	26	194	245	306	342	345
04T036	100976233	13123	02/10/2003	TK04	TK	2004	TC	TK04BR	BR	AAC	2	BELRD	SPPAA_BRB	2004Oct	40	254	285	.	402	398
04T037	100976200	13051	03/10/2003	TK04	TK	2004	TC	TK04BR	BR	AAC	2	BELRD	SPPAA_BRB	2004Oct	36	224	284	347	360	367
795882	667712	765609	03/10/2003	TK04	TK	2004	BB	TK04BR	BR	CPC	1	BRAH	PB_BRAH	2004Oct	34	184	264	306	337	354
04T041	100976233	12477	04/10/2003	TK04	TK	2004	TC	TK04BR	BR	NAP	2	BELRD	NAPCO	2004Oct	31	233	278	332	357	370
04T043	100976233	12344	04/10/2003	TK04	TK	2004	TC	TK04BR	BR	NAP	2	BELRD	NAPCO	2004Oct	28	193	265	329	349	376
04T048	100976200	13020	05/10/2003	TK04	TK	2004	TC	TK04BR	BR	AAC	2	BELRD	AXBXAA_BRB	2004Oct	36	242	309	389	398	392
04T050	100976233	12366	05/10/2003	TK04	TK	2004	TC	TK04BR	BR	NAP	2	BELRD	NAPCO	2004Oct	30	203	265	309	347	362
04T052	100976200	12174	06/10/2003	TK04	TK	2004	TC	TK04BR	BR	NAP	2	BELRD	NAPCO	2004Oct	35	202	264	348	374	390
04T053	100976255	12466	06/10/2003	TK04	TK	2004	TC	TK04BR	BR	NAP	2	BELRD	NAPCO	2004Oct	30	206	286	361	402	384
795887	667629	767835	06/10/2003	TK04	TK	2004	BB	TK04BR	BR	MDH	1	BRAH	PB_BRAH	2004Oct	36	201	265	350	375	400
04T055	100976233	12422	06/10/2003	TK04	TK	2004	TC	TK04BR	BR	NAP	2	BELRD	NAPCO	2004Oct	33	210	271	354	359	377
04T058	100976200	13175	07/10/2003	TK04	TK	2004	TC	TK04BR	BR	AAC	2	BELRD	SPPAA_BRB	2004Oct	30	210	273	341	347	357
795890	667712	765527	07/10/2003	TK04	TK	2004	BB	TK04BR	BR	CPC	1	BRAH	PB_BRAH	2004Oct	29	180	247	301	340	338
04T061	100976200	13012	08/10/2003	TK04	TK	2004	TC	TK04BR	BR	AAC	2	BELRD	AXBXAA_BRB	2004Oct	39	228	296	383	407	406
04T062	100976145	12233	08/10/2003	TK04	TK	2004	TC	TK04BR	BR	NAP	2	BELRD	NAPCO	2004Oct	34	205	260	334	355	360
04T065	100976255	13161	08/10/2003	TK04	TK	2004	TC	TK04BR	BR	AAC	2	BELRD	SPPAA_BRB	2004Oct	31	238	317	385	429	432
04T068	100976233	13027	09/10/2003	TK04	TK	2004	TC	TK04BR	BR	AAC	2	BELRD	NAPAA_BRB	2004Oct	39	210	268	344	379	406
04T069	100976200	12377	09/10/2003	TK04	TK	2004	TC	TK04BR	BR	NAP	2	BELRD	NAPCO	2004Oct	27	155	235	299	335	339
04T071	100976233	12078	09/10/2003	TK04	TK	2004	TC	TK04BR	BR	NAP	2	BELRD	NAPCO	2004Oct	40	183	249	308	339	352
04T081	100976233	13062	10/10/2003	TK04	TK	2004	TC	TK04BR	BR	AAC	2	BELRD	SBXAA_BRB	2004Oct	35	233	312	.	401	415
795895	667629	767854	10/10/2003	TK04	TK	2004	BB	TK04BR	BR	MDH	1	BRAH	PB_BRAH	2004Oct	28	202	262	331	378	386
04T084	100976233	12473	11/10/2003	TK04	TK	2004	TC	TK04BR	BR	NAP	2	BELRD	NAPCO	2004Oct	25	190	236	316	318	322
04T085	100976233	13165	11/10/2003	TK04	TK	2004	TC	TK04BR	BR	AAC	2	BELRD	SBXAA_BRB	2004Oct	34	247	306	368	395	386
04T087	100976255	12410	12/10/2003	TK04	TK	2004	TC	TK04BR	BR	NAP	2	BELRD	NAPCO	2004Oct	30	173	214	281	314	312
04T088	100976233	12134	12/10/2003	TK04	TK	2004	TC	TK04BR	BR	NAP	2	BELRD	NAPCO	2004Oct	31	207	260	323	342	350
04T089	100976200	12447	12/10/2003	TK04	TK	2004	TC	TK04BR	BR	NAP	2	BELRD	NAPCO	2004Oct	34	189	270	342	369	381
04T090	100976255	13154	13/10/2003	TK04	TK	2004	TC	TK04BR	BR	AAC	2	BELRD	SBXAA_BRB	2004Oct	32	183	247	330	369	367
04T092	100976200	12144	13/10/2003	TK04	TK	2004	TC	TK04BR	BR	NAP	2	BELRD	NAPCO	2004Oct	48	165	250	338	369	398
795904	667629	767842	14/10/2003	TK04	TK	2004	BB	TK04BR	BR	MDH	1	BRAH	PB_BRAH	2004Oct	36	209	280	352	388	410
04T098	100976233	13063	14/10/2003	TK04	TK	2004	TC	TK04BR	BR	AAC	2	BELRD	SBXAA_BRB	2004Oct	33	210	255	.	328	343
04T102	100976255	12125	15/10/2003	TK04	TK	2004	TC	TK04BR	BR	NAP	2	BELRD	NAPCO	2004Oct	32	192	250	328	365	376
04T103	100976233	12184	15/10/2003	TK04	TK	2004	TC	TK04BR	BR	NAP	2	BELRD	NAPCO	2004Oct	33	219	301	367	390	385
04T104	100976233	13042	15/10/2003	TK04	TK	2004	TC	TK04BR	BR	AAC	2	BELRD	AXAA_BRB	2004Oct	36	205	278	348	368	380
04T106	100976255	13090	15/10/2003	TK04	TK	2004	TC	TK04BR	BR	AAC	2	BELRD	SPPAA_BRB	2004Oct	34	230	306	386	398	406
04T107	100976233	13201	16/10/2003	TK04	TK	2004	TC	TK04BR	BR	AAC	2	BELRD	SBXAA_BRB	2004Oct	28	208	269	322	347	365
04T108	100976255	13024	16/10/2003	TK04	TK	2004	TC	TK04BR	BR	AAC	2	BELRD	SBXAA_BRB	2004Oct	33	231	280	355	392	399
795908	667712	765566	16/10/2003	TK04	TK	2004	BB	TK04BR	BR	CPC	1	BRAH	PB_BRAH	2004Oct	28	178	256	334	363	378
795910	667629	765570	16/10/2003	TK04	TK	2004	BB	TK04BR	BR	CPC	1	BRAH	PB_BRAH	2004Oct	30	173	249	322	351	355
04T111	100976233	12201	16/10/2003	TK04	TK	2004	TC	TK04BR	BR	NAP	2	BELRD	NAPCO	2004Oct	41	216	260	359	384	400
04T112	100976145	12127	17/10/2003	TK04	TK	2004	TC	TK04BR	BR	NAP	2	BELRD	NAPCO	2004Oct	29	188	243	280	324	315
04T114	100976233	12085	19/10/2003	TK04	TK	2004	TC	TK04BR	BR	NAP	2	BELRD	NAPCO	2004Oct	36	210	278	337	363	362
04T118	100976233	12264	20/10/2003	TK04	TK	2004	TC	TK04BR	BR	NAP	2	BELRD	NAPCO	2004Oct	34	227	277	337	366	388
04T119	100976255	12135	21/10/2003	TK04	TK	2004	TC	TK04BR	BR	NAP	2	BELRD	NAPCO	2004Oct	28	190	248	327	353	345
795912	667712	767948	21/10/2003	TK04	TK	2004	BB	TK04BR	BR	MDH	1	BRAH	PB_BRAH	2004Oct	29	190	270	342	394	401
04T122	100976145	12061	22/10/2003	TK04	TK	2004	TC	TK04BR	BR	NAP	2	BELRD	AXNAPCO	2004Oct	42	218	266	.	384	381
795914	667712	765666	25/10/2003	TK04	TK	2004	BB	TK04BR	BR	CPC	1	BRAH	PB_BRAH	2004Oct	29	188	244	322	351	364
795916	667712	767951	27/10/2003	TK04	TK	2004	BB	TK04BR	BR	MDH	1	BRAH	PB_BRAH	2004Oct	33	187	256	342	377	382
04T131	100976233	12381	28/10/2003	TK04	TK	2004	TC	TK04BR	BR	NAP	2	BELRD	NAPCO	2004Oct	34	202	265	337	353	368
04T132	100976200	12164	28/10/2003	TK04	TK	2004	TC	TK04BR	BR	NAP	2	BELRD	NAPCO	2004Oct	42	225	305	377	420	410
795925	667712	768039	30/10/2003	TK04	TK	2004	BB	TK04BR	BR	MDH	1	BRAH	PB_BRAH	2004Oct	30	184	255	337	364	386
795927	667712	765643	31/10/2003	TK04	TK	2004	BB	TK04BR	BR	CPC	1	BRAH	PB_BRAH	2004Oct	26	157	217	306	328	341
04T139	100976255	12108	02/11/2003	TK04	TK	2004	TC	TK04BR	BR	NAP	2	BELRD	NAPCO	2004Nov	33	187	213	285	334	315
795931	667629	765601	04/11/2003	TK04	TK	2004	BB	TK04BR	BR	CPC	1	BRAH	PB_BRAH	2004Nov	35	197	261	357	392	409
795934	667712	765644	04/11/2003	TK04	TK	2004	BB	TK04BR	BR	CPC	1	BRAH	PB_BRAH	2004Nov	29	185	252	309	329	359
04T145	100976233	12240	05/11/2003	TK04	TK	2004	TC	TK04BR	BR	NAP	2	BELRD	NAPCO	2004Nov	31	172	221	292	314	316
795939	667629	767963	06/11/2003	TK04	TK	2004	BB	TK04BR	BR	MDH	1	BRAH	PB_BRAH	2004Nov	30	169	242	307	340	360
795941	667712	767994	08/11/2003	TK04	TK	2004	BB	TK04BR	BR	MDH	1	BRAH	PB_BRAH	2004Nov	25	169	245	324	362	363
795950	667629	767991	12/11/2003	TK04	TK	2004	BB	TK04BR	BR	MDH	1	BRAH	PB_BRAH	2004Nov	29	189	265	343	388	396
04T161	100976200	12050	15/11/2003	TK04	TK	2004	TC	TK04BR	BR	NAP	2	BELRD	NAPCO	2004Nov	29	204	.	347	366	387
04T163	100976233	13058	16/11/2003	TK04	TK	2004	TC	TK04BR	BR	AAC	2	BELRD	SBXAA_BRB	2004Nov	38	191	248	.	342	350
04T164	100976145	13110	23/11/2003	TK04	TK	2004	TC	TK04BR	BR	AAC	2	BELRD	AXAA_BRB	2004Nov	31	167	230	284	316	314
04T165	100976255	13224	24/11/2003	TK04	TK	2004	TC	TK04BR	BR	AAC	2	BELRD	SPPAA_BRB	2004Nov	33	187	260	336	372	366
795955	667712	765607	30/11/2003	TK04	TK	2004	BB	TK04BR	BR	CPC	1	BRAH	PB_BRAH	2004Nov	23	142	222	302	333	354
04T167	100976145	12258	04/12/2003	TK04	TK	2004	TC	TK04BR	BR	NAP	2	BELRD	NAPCO	2004Dec	33	162	201	274	306	303
04T168	100976200	12303	08/12/2003	TK04	TK	2004	TC	TK04BR	BR	NAP	2	BELRD	NAPCO	2004Dec	36	162	227	311	336	368
04T169	100976233	12443	09/12/2003	TK04	TK	2004	TC	TK04BR	BR	NAP	2	BELRD	NAPCO	2004Dec	38	144	218	283	326	323
04T170	100976233	12158	11/12/2003	TK04	TK	2004	TC	TK04BR	BR	NAP	2	BELRD	NAPCO	2004Dec	43	176	238	303	337	356
04T173	100976255	12048	14/12/2003	TK04	TK	2004	TC	TK04BR	BR	NAP	2	BELRD	SBXNAPCO	2004Dec	38	171	222	281	314	330
795958	667629	767838	16/12/2003	TK04	TK	2004	BB	TK04BR	BR	MDH	1	BRAH	PB_BRAH	2004Dec	28	151	217	295	339	366
100991502	100992949	100982633	14/09/2004	BEL05	BE	2005	TC	BEL05BE	BE	BEL	2	NAP	AXBEL_AX	2005Sep	33	214	286	302	360	386
100991635	100992946	100979026	09/09/2004	BEL05	BE	2005	TC	BEL05BE	BE	BEL	2	NAP	AXMAN_AX	2005Sep	.	165	204	220	268	313
817406	724577	699537	20/09/2004	BEL05	BE	2005	BB	BEL05BE	BE	BEL	1	BRAH	PB_BRAH	2005Sep	26	209	232	286	340	365
817539	755542	767718	19/09/2004	BEL05	BE	2005	BB	BEL05BE	BE	MDH	1	BRAH	PB_BRAH	2005Sep	35	239	298	348	410	416
817409	755288	721816	20/09/2004	BEL05	BE	2005	BB	BEL05BE	BE	BEL	1	BRAH	PB_BRAH	2005Sep	36	220	268	306	362	385
100991636	100992953	100982706	19/09/2004	BEL05	BE	2005	TC	BEL05BE	BE	BEL	2	NAP	AXBEL_CB	2005Sep	35	216	282	330	388	425
100991509	100992946	100982841	20/09/2004	BEL05	BE	2005	TC	BEL05BE	BE	BEL	2	NAP	AXBEL_BX	2005Sep	26	220	280	316	360	403
100991637	100992946	100982634	18/09/2004	BEL05	BE	2005	TC	BEL05BE	BE	BEL	2	NAP	AXBXBEL_CB	2005Sep	35	222	306	342	400	452
100991510	100992946	100982789	18/09/2004	BEL05	BE	2005	TC	BEL05BE	BE	BEL	2	NAP	AXBEL_BX	2005Sep	45	240	250	288	324	375
100991639	100992946	100979015	21/09/2004	BEL05	BE	2005	TC	BEL05BE	BE	BEL	2	NAP	AXMAN_AX	2005Sep	32	248	308	336	382	417
100991511	100992949	100982793	21/09/2004	BEL05	BE	2005	TC	BEL05BE	BE	BEL	2	NAP	NAPBEL_AX	2005Sep	30	192	236	258	316	348
817410	728129	721828	20/09/2004	BEL05	BE	2005	BB	BEL05BE	BE	BEL	1	BRAH	PB_BRAH	2005Sep	30	247	292	324	394	419
100991640	100992952	100982742	21/09/2004	BEL05	BE	2005	TC	BEL05BE	BE	BEL	2	NAP	AXBXMAN_AX	2005Sep	32	246	292	302	356	369
817542	755542	721801	22/09/2004	BEL05	BE	2005	BB	BEL05BE	BE	BEL	1	BRAH	PB_BRAH	2005Sep	25	215	.	.	.	.
100991514	100992952	100982712	21/09/2004	BEL05	BE	2005	TC	BEL05BE	BE	BEL	2	NAP	AXBEL_BX	2005Sep	33	253	328	336	390	438
817411	728129	767758	23/09/2004	BEL05	BE	2005	BB	BEL05BE	BE	MDH	1	BRAH	PB_BRAH	2005Sep	30	187	256	298	348	371
817412	724517	721107	23/09/2004	BEL05	BE	2005	BB	BEL05BE	BE	BEL	1	BRAH	PB_BRAH	2005Sep	28	210	288	330	384	403
817413	724517	699486	23/09/2004	BEL05	BE	2005	BB	BEL05BE	BE	BEL	1	BRAH	PB_BRAH	2005Sep	23	177	212	252	310	338
817414	728129	721811	24/09/2004	BEL05	BE	2005	BB	BEL05BE	BE	BEL	1	BRAH	PB_BRAH	2005Sep	32	210	274	306	366	399
817417	728154	721856	24/09/2004	BEL05	BE	2005	BB	BEL05BE	BE	BEL	1	BRAH	PB_BRAH	2005Sep	25	216	284	330	400	446
100991522	100992946	100982719	24/09/2004	BEL05	BE	2005	TC	BEL05BE	BE	BEL	2	NAP	AXBEL_BX	2005Sep	38	243	308	356	416	441
100991643	100992946	100979001	27/09/2004	BEL05	BE	2005	TC	BEL05BE	BE	BEL	2	NAP	AXBEL_CB	2005Sep	38	219	300	336	292	423
817418	724577	767700	27/09/2004	BEL05	BE	2005	BB	BEL05BE	BE	MDH	1	BRAH	PB_BRAH	2005Sep	35	216	276	322	372	399
817420	724577	767759	27/09/2004	BEL05	BE	2005	BB	BEL05BE	BE	MDH	1	BRAH	PB_BRAH	2005Sep	34	202	216	260	328	384
817422	724577	767749	27/09/2004	BEL05	BE	2005	BB	BEL05BE	BE	MDH	1	BRAH	PB_BRAH	2005Sep	37	223	242	276	312	345
100991523	100992947	100982621	27/09/2004	BEL05	BE	2005	TC	BEL05BE	BE	BEL	2	NAP	AXBEL_AX	2005Sep	45	230	292	322	394	454
100991524	100992950	100982628	27/09/2004	BEL05	BE	2005	TC	BEL05BE	BE	BEL	2	NAP	AXBEL_AX	2005Sep	34	218	270	286	330	358
100991644	100992947	100982779	27/09/2004	BEL05	BE	2005	TC	BEL05BE	BE	BEL	2	NAP	AXMAN_AX	2005Sep	29	199	260	282	342	393
817424	728167	721834	27/09/2004	BEL05	BE	2005	BB	BEL05BE	BE	BEL	1	BRAH	PB_BRAH	2005Sep	30	221	276	318	386	403
100991645	100992953	100982847	27/09/2004	BEL05	BE	2005	TC	BEL05BE	BE	BEL	2	NAP	NAPBEL_AX	2005Sep	28	210	274	302	354	378
100991526	100992948	100982671	26/09/2004	BEL05	BE	2005	TC	BEL05BE	BE	BEL	2	NAP	AXBEL_AX	2005Sep	33	179	230	258	308	333
100991527	100992950	100982697	26/09/2004	BEL05	BE	2005	TC	BEL05BE	BE	BEL	2	NAP	AXBEL_AX	2005Sep	37	188	250	282	344	390
100991530	100992947	100982600	27/09/2004	BEL05	BE	2005	TC	BEL05BE	BE	BEL	2	NAP	AXBEL_BX	2005Sep	30	180	240	274	312	347
100991531	100992953	100982670	26/09/2004	BEL05	BE	2005	TC	BEL05BE	BE	BEL	2	NAP	AXBEL_BX	2005Sep	46	242	312	340	386	438
100991532	100992952	100982592	27/09/2004	BEL05	BE	2005	TC	BEL05BE	BE	BEL	2	NAP	AXBEL_AX	2005Sep	28	199	256	278	328	377
100991533	100992950	100978976	26/09/2004	BEL05	BE	2005	TC	BEL05BE	BE	BEL	2	NAP	AXBEL_BX	2005Sep	35	226	286	314	352	406
817550	755542	699551	28/09/2004	BEL05	BE	2005	BB	BEL05BE	BE	BEL	1	BRAH	PB_BRAH	2005Sep	30	178	224	260	332	346
100991536	100992948	100978946	28/09/2004	BEL05	BE	2005	TC	BEL05BE	BE	BEL	2	NAP	AXBXBEL_BX	2005Sep	33	221	274	302	348	364
100991538	100992948	100978978	28/09/2004	BEL05	BE	2005	TC	BEL05BE	BE	BEL	2	NAP	AXBEL_BX	2005Sep	35	197	262	310	378	413
100991539	100992952	100978949	27/09/2004	BEL05	BE	2005	TC	BEL05BE	BE	BEL	2	NAP	SBXBEL_BX	2005Sep	38	219	252	284	346	406
817428	728129	721130	28/09/2004	BEL05	BE	2005	BB	BEL05BE	BE	BEL	1	BRAH	PB_BRAH	2005Sep	30	206	236	272	332	345
100991540	100992952	100982583	28/09/2004	BEL05	BE	2005	TC	BEL05BE	BE	BEL	2	NAP	AXBEL_AX	2005Sep	40	200	242	262	316	358
817429	728129	767702	28/09/2004	BEL05	BE	2005	BB	BEL05BE	BE	MDH	1	BRAH	PB_BRAH	2005Sep	30	249	280	314	372	380
100991542	100992946	100982748	29/09/2004	BEL05	BE	2005	TC	BEL05BE	BE	BEL	2	NAP	AXBEL_AX	2005Sep	30	196	212	264	332	350
100991543	100992946	100982778	29/09/2004	BEL05	BE	2005	TC	BEL05BE	BE	BEL	2	NAP	AXBXBEL_BX	2005Sep	44	236	308	328	384	420
817430	728129	721165	29/09/2004	BEL05	BE	2005	BB	BEL05BE	BE	BEL	1	BRAH	PB_BRAH	2005Sep	28	210	258	296	358	384
100991650	100992952	100979018	29/09/2004	BEL05	BE	2005	TC	BEL05BE	BE	BEL	2	NAP	AXBXBEL_CB	2005Sep	30	197	254	300	340	388
100991546	100992949	100982614	28/09/2004	BEL05	BE	2005	TC	BEL05BE	BE	BEL	2	NAP	AXBEL_AX	2005Sep	40	165	246	270	328	385
100991547	100992950	100982591	28/09/2004	BEL05	BE	2005	TC	BEL05BE	BE	BEL	2	NAP	AXBEL_BX	2005Sep	39	210	296	318	368	411
100991653	100992952	100982696	29/09/2004	BEL05	BE	2005	TC	BEL05BE	BE	BEL	2	NAP	AXBXBEL_AX	2005Sep	30	206	270	290	346	345
817432	724577	721808	30/09/2004	BEL05	BE	2005	BB	BEL05BE	BE	BEL	1	BRAH	PB_BRAH	2005Sep	30	233	278	314	380	399
100991654	100992949	100982596	30/09/2004	BEL05	BE	2005	TC	BEL05BE	BE	BEL	2	NAP	AXBEL_AX	2005Sep	33	172	230	258	304	325
817433	755288	767785	29/09/2004	BEL05	BE	2005	BB	BEL05BE	BE	MDH	1	BRAH	PB_BRAH	2005Sep	35	191	240	278	336	366
817434	724517	699510	01/10/2004	BEL05	BE	2005	BB	BEL05BE	BE	BEL	1	BRAH	PB_BRAH	2005Oct	30	239	270	320	396	448
817557	755542	768111	24/09/2004	BEL05	BE	2005	BB	BEL05BE	BE	MDH	1	BRAH	PB_BRAH	2005Sep	32	115	172	214	294	333
817435	728129	767748	30/09/2004	BEL05	BE	2005	BB	BEL05BE	BE	MDH	1	BRAH	PB_BRAH	2005Sep	40	234	264	300	372	392
100991551	100992952	100982640	30/09/2004	BEL05	BE	2005	TC	BEL05BE	BE	BEL	2	NAP	AXBEL_BX	2005Sep	35	207	264	288	330	393
817560	728230	721869	01/10/2004	BEL05	BE	2005	BB	BEL05BE	BE	BEL	1	BRAH	PB_BRAH	2005Oct	40	213	276	312	366	405
817436	724577	721850	01/10/2004	BEL05	BE	2005	BB	BEL05BE	BE	BEL	1	BRAH	PB_BRAH	2005Oct	33	206	256	294	346	353
817561	755542	699543	01/10/2004	BEL05	BE	2005	BB	BEL05BE	BE	BEL	1	BRAH	PB_BRAH	2005Oct	28	201	252	300	352	378
817562	728230	699452	30/09/2004	BEL05	BE	2005	BB	BEL05BE	BE	BEL	1	BRAH	PB_BRAH	2005Sep	38	244	310	370	424	441
100991552	100992952	100978942	02/10/2004	BEL05	BE	2005	TC	BEL05BE	BE	BEL	2	NAP	AXBXBEL_BX	2005Oct	35	213	264	284	334	358
100991655	100992948	100982758	02/10/2004	BEL05	BE	2005	TC	BEL05BE	BE	BEL	2	NAP	AXBEL_CB	2005Oct	40	214	270	292	346	395
817563	755542	767796	03/10/2004	BEL05	BE	2005	BB	BEL05BE	BE	MDH	1	BRAH	PB_BRAH	2005Oct	40	232	278	300	364	369
817438	724577	767767	03/10/2004	BEL05	BE	2005	BB	BEL05BE	BE	MDH	1	BRAH	PB_BRAH	2005Oct	35	223	246	278	330	354
100991553	100992952	100978963	02/10/2004	BEL05	BE	2005	TC	BEL05BE	BE	BEL	2	NAP	NAPBEL_AX	2005Oct	40	210	272	298	346	393
100991554	100992949	100982799	02/10/2004	BEL05	BE	2005	TC	BEL05BE	BE	BEL	2	NAP	AXBEL_BX	2005Oct	38	206	260	288	348	367
100991555	100992949	100982733	03/10/2004	BEL05	BE	2005	TC	BEL05BE	BE	BEL	2	NAP	AXBEL_BX	2005Oct	35	225	284	300	350	369
100991556	100992946	100982608	.	BEL05	BE	2005	TC	BEL05BE	BE	BEL	2	NAP	AXBEL_AX	2005Oct	36	220	.	.	.	.
817439	728129	721868	03/10/2004	BEL05	BE	2005	BB	BEL05BE	BE	BEL	1	BRAH	PB_BRAH	2005Oct	30	197	256	294	350	385
100991557	100992946	100982578	04/10/2004	BEL05	BE	2005	TC	BEL05BE	BE	BEL	2	NAP	AXBEL_BX	2005Oct	35	216	274	308	370	408
100991558	100992950	100978964	03/10/2004	BEL05	BE	2005	TC	BEL05BE	BE	BEL	2	NAP	AXBEL_BX	2005Oct	38	225	302	332	380	403
100991559	100992948	100978893	04/10/2004	BEL05	BE	2005	TC	BEL05BE	BE	BEL	2	NAP	AXBEL_BX	2005Oct	35	220	248	272	330	366
100991560	100992952	100982603	03/10/2004	BEL05	BE	2005	TC	BEL05BE	BE	BEL	2	NAP	AXBXBEL_BX	2005Oct	30	194	244	260	304	337
100991657	100992948	100978987	03/10/2004	BEL05	BE	2005	TC	BEL05BE	BE	BEL	2	NAP	AXBEL_AX	2005Oct	29	215	238	254	300	326
817440	724517	699546	03/10/2004	BEL05	BE	2005	BB	BEL05BE	BE	BEL	1	BRAH	PB_BRAH	2005Oct	35	218	256	308	362	396
817443	724577	721241	03/10/2004	BEL05	BE	2005	BB	BEL05BE	BE	BEL	1	BRAH	PB_BRAH	2005Oct	36	214	254	270	332	346
100991562	100992946	100982830	01/10/2004	BEL05	BE	2005	TC	BEL05BE	BE	BEL	2	NAP	AXBEL_BX	2005Oct	38	225	306	332	404	456
817567	728230	768107	04/10/2004	BEL05	BE	2005	BB	BEL05BE	BE	MDH	1	BRAH	PB_BRAH	2005Oct	38	261	312	364	426	446
817445	728154	721882	04/10/2004	BEL05	BE	2005	BB	BEL05BE	BE	BEL	1	BRAH	PB_BRAH	2005Oct	35	228	282	338	398	436
817446	724517	721143	04/10/2004	BEL05	BE	2005	BB	BEL05BE	BE	BEL	1	BRAH	PB_BRAH	2005Oct	34	191	234	270	350	380
100991564	100992950	100982630	05/10/2004	BEL05	BE	2005	TC	BEL05BE	BE	BEL	2	NAP	AXBEL_AX	2005Oct	40	200	282	304	368	433
100991658	100992952	100982838	05/10/2004	BEL05	BE	2005	TC	BEL05BE	BE	BEL	2	NAP	AXBEL_CB	2005Oct	37	222	268	278	328	373
817447	728129	699421	01/10/2004	BEL05	BE	2005	BB	BEL05BE	BE	BEL	1	BRAH	PB_BRAH	2005Oct	33	202	258	308	360	397
817451	728129	767738	02/10/2004	BEL05	BE	2005	BB	BEL05BE	BE	MDH	1	BRAH	PB_BRAH	2005Oct	33	255	306	336	400	435
100991569	100992953	100978902	06/10/2004	BEL05	BE	2005	TC	BEL05BE	BE	BEL	2	NAP	AXBEL_BX	2005Oct	37	232	296	340	400	424
817573	755542	721169	06/10/2004	BEL05	BE	2005	BB	BEL05BE	BE	BEL	1	BRAH	PB_BRAH	2005Oct	32	182	264	302	370	398
817452	724577	767777	06/10/2004	BEL05	BE	2005	BB	BEL05BE	BE	MDH	1	BRAH	PB_BRAH	2005Oct	38	250	292	332	398	432
817453	724577	721189	07/10/2004	BEL05	BE	2005	BB	BEL05BE	BE	BEL	1	BRAH	PB_BRAH	2005Oct	38	214	242	278	352	384
100991572	100992953	100982845	07/10/2004	BEL05	BE	2005	TC	BEL05BE	BE	BEL	2	NAP	AXBEL_BX	2005Oct	36	193	280	310	332	375
817454	728129	721881	07/10/2004	BEL05	BE	2005	BB	BEL05BE	BE	BEL	1	BRAH	PB_BRAH	2005Oct	35	219	262	308	376	398
817455	728129	767783	08/10/2004	BEL05	BE	2005	BB	BEL05BE	BE	MDH	1	BRAH	PB_BRAH	2005Oct	45	210	280	320	388	408
100991661	100992949	100982686	10/10/2004	BEL05	BE	2005	TC	BEL05BE	BE	BEL	2	NAP	AXBEL_CB	2005Oct	35	175	248	262	332	361
100991575	100992946	100978944	11/10/2004	BEL05	BE	2005	TC	BEL05BE	BE	BEL	2	NAP	SBXBEL_AX	2005Oct	42	240	274	312	362	414
817579	755542	767806	08/10/2004	BEL05	BE	2005	BB	BEL05BE	BE	MDH	1	BRAH	PB_BRAH	2005Oct	38	231	260	296	342	379
817580	724517	699532	08/10/2004	BEL05	BE	2005	BB	BEL05BE	BE	BEL	1	BRAH	PB_BRAH	2005Oct	33	240	270	320	398	414
817457	724517	767764	09/10/2004	BEL05	BE	2005	BB	BEL05BE	BE	MDH	1	BRAH	PB_BRAH	2005Oct	34	211	256	306	370	403
817458	728167	767771	08/10/2004	BEL05	BE	2005	BB	BEL05BE	BE	MDH	1	BRAH	PB_BRAH	2005Oct	33	228	248	288	364	406
100991664	100992949	100982675	10/10/2004	BEL05	BE	2005	TC	BEL05BE	BE	BEL	2	NAP	NAPBEL_AX	2005Oct	36	236	290	306	350	389
817461	724517	767697	09/10/2004	BEL05	BE	2005	BB	BEL05BE	BE	MDH	1	BRAH	PB_BRAH	2005Oct	36	212	262	284	370	403
817462	724517	767698	10/10/2004	BEL05	BE	2005	BB	BEL05BE	BE	MDH	1	BRAH	PB_BRAH	2005Oct	36	208	280	316	394	431
100991578	100992953	100978877	12/10/2004	BEL05	BE	2005	TC	BEL05BE	BE	BEL	2	NAP	AXBEL_BX	2005Oct	36	208	274	304	390	420
100991579	100992952	100982678	12/10/2004	BEL05	BE	2005	TC	BEL05BE	BE	BEL	2	NAP	NAPBEL_BX	2005Oct	38	184	258	278	332	362
817463	724517	767808	11/10/2004	BEL05	BE	2005	BB	BEL05BE	BE	MDH	1	BRAH	PB_BRAH	2005Oct	38	224	264	288	356	396
100991580	100992950	100978951	11/10/2004	BEL05	BE	2005	TC	BEL05BE	BE	BEL	2	NAP	AXBEL_BX	2005Oct	30	206	294	306	344	378
817584	728230	721221	08/10/2004	BEL05	BE	2005	BB	BEL05BE	BE	BEL	1	BRAH	PB_BRAH	2005Oct	36	188	250	296	360	386
817585	755542	767787	11/10/2004	BEL05	BE	2005	BB	BEL05BE	BE	MDH	1	BRAH	PB_BRAH	2005Oct	35	228	250	276	342	365
100991581	100992946	100982610	12/10/2004	BEL05	BE	2005	TC	BEL05BE	BE	BEL	2	NAP	AXBEL_BX	2005Oct	34	171	242	282	346	404
100991665	100992949	100978996	04/10/2004	BEL05	BE	2005	TC	BEL05BE	BE	BEL	2	NAP	SBXBEL_CB	2005Oct	38	237	280	302	334	358
817464	728154	767727	05/10/2004	BEL05	BE	2005	BB	BEL05BE	BE	MDH	1	BRAH	PB_BRAH	2005Oct	41	218	272	320	384	417
817466	728129	768103	08/10/2004	BEL05	BE	2005	BB	BEL05BE	BE	MDH	1	BRAH	PB_BRAH	2005Oct	36	211	296	330	392	399
100991585	100992946	100978854	03/10/2004	BEL05	BE	2005	TC	BEL05BE	BE	BEL	2	NAP	AXBEL_BX	2005Oct	48	225	284	310	368	398
100991667	100992952	100979021	06/10/2004	BEL05	BE	2005	TC	BEL05BE	BE	BEL	2	NAP	AXBXMAN_AX	2005Oct	42	238	246	270	338	381
100991587	100992952	100982656	07/10/2004	BEL05	BE	2005	TC	BEL05BE	BE	BEL	2	NAP	AXBEL_BX	2005Oct	41	231	288	314	376	408
100991588	100992949	100982624	06/10/2004	BEL05	BE	2005	TC	BEL05BE	BE	BEL	2	NAP	AXBEL_BX	2005Oct	45	232	264	286	344	384
100991589	100992947	100978889	03/10/2004	BEL05	BE	2005	TC	BEL05BE	BE	BEL	2	NAP	AXBXBEL_BX	2005Oct	46	224	258	294	344	396
817467	728154	767784	10/10/2004	BEL05	BE	2005	BB	BEL05BE	BE	MDH	1	BRAH	PB_BRAH	2005Oct	33	241	272	314	382	423
100991591	100992946	100982795	08/10/2004	BEL05	BE	2005	TC	BEL05BE	BE	BEL	2	NAP	AXBXBEL_AX	2005Oct	42	230	296	322	388	443
817469	724577	721857	13/10/2004	BEL05	BE	2005	BB	BEL05BE	BE	BEL	1	BRAH	PB_BRAH	2005Oct	33	186	224	266	326	326
100991594	100992947	100978914	08/10/2004	BEL05	BE	2005	TC	BEL05BE	BE	BEL	2	NAP	AXBEL_AX	2005Oct	34	192	226	254	302	337
100991670	100992947	100979028	14/10/2004	BEL05	BE	2005	TC	BEL05BE	BE	BEL	2	NAP	NAPMAN_AX	2005Oct	34	200	234	264	314	352
100991700	100992949	.	13/10/2004	BEL05	BE	2005	TC	BEL05BE	BE	BEL	2	NAP	AXBEL_CB	2005Oct	40	134	208	248	306	336
100991671	100992949	100979019	13/10/2004	BEL05	BE	2005	TC	BEL05BE	BE	BEL	2	NAP	AXMAN_AX	2005Oct	36	197	254	260	317	345
100991672	100992952	100979005	08/10/2004	BEL05	BE	2005	TC	BEL05BE	BE	BEL	2	NAP	NAPBEL_CB	2005Oct	33	236	262	292	336	348
817471	755288	721833	18/10/2004	BEL05	BE	2005	BB	BEL05BE	BE	BEL	1	BRAH	PB_BRAH	2005Oct	30	225	234	272	334	361
100991597	100992953	100982860	18/10/2004	BEL05	BE	2005	TC	BEL05BE	BE	BEL	2	NAP	AXBEL_AX	2005Oct	40	220	282	314	368	414
817472	728129	699478	16/10/2004	BEL05	BE	2005	BB	BEL05BE	BE	BEL	1	BRAH	PB_BRAH	2005Oct	35	187	244	278	336	359
817473	728129	721823	18/10/2004	BEL05	BE	2005	BB	BEL05BE	BE	BEL	1	BRAH	PB_BRAH	2005Oct	34	198	248	284	344	380
100991599	100992946	100982739	16/10/2004	BEL05	BE	2005	TC	BEL05BE	BE	BEL	2	NAP	AXBXBEL_AX	2005Oct	32	192	250	288	326	366
100991678	100992949	100982766	18/10/2004	BEL05	BE	2005	TC	BEL05BE	BE	BEL	2	NAP	AXMAN_AX	2005Oct	30	207	236	260	306	327
817597	728230	699541	17/10/2004	BEL05	BE	2005	BB	BEL05BE	BE	BEL	1	BRAH	PB_BRAH	2005Oct	40	207	262	308	370	399
817474	728129	699526	16/10/2004	BEL05	BE	2005	BB	BEL05BE	BE	BEL	1	BRAH	PB_BRAH	2005Oct	34	181	244	292	356	399
100991680	100992953	100982774	19/10/2004	BEL05	BE	2005	TC	BEL05BE	BE	BEL	2	NAP	AXBXBEL_AX	2005Oct	32	200	252	282	324	362
817475	724577	721861	19/10/2004	BEL05	BE	2005	BB	BEL05BE	BE	BEL	1	BRAH	PB_BRAH	2005Oct	45	198	244	290	358	388
817476	724517	699487	19/10/2004	BEL05	BE	2005	BB	BEL05BE	BE	BEL	1	BRAH	PB_BRAH	2005Oct	35	195	264	296	366	409
100991600	100992949	100978980	19/10/2004	BEL05	BE	2005	TC	BEL05BE	BE	BEL	2	NAP	AXBXBEL_BX	2005Oct	43	245	300	336	382	428
817478	728129	699480	20/10/2004	BEL05	BE	2005	BB	BEL05BE	BE	BEL	1	BRAH	PB_BRAH	2005Oct	38	168	218	254	322	335
100991602	100992952	100982745	21/10/2004	BEL05	BE	2005	TC	BEL05BE	BE	BEL	2	NAP	AXBEL_BX	2005Oct	34	163	164	204	250	302
817600	755542	699492	20/10/2004	BEL05	BE	2005	BB	BEL05BE	BE	BEL	1	BRAH	PB_BRAH	2005Oct	30	176	228	270	330	356
817479	728154	721829	20/10/2004	BEL05	BE	2005	BB	BEL05BE	BE	BEL	1	BRAH	PB_BRAH	2005Oct	34	182	246	288	352	381
100991604	100992952	100978975	21/10/2004	BEL05	BE	2005	TC	BEL05BE	BE	BEL	2	NAP	AXBEL_BX	2005Oct	35	166	228	264	306	346
100991606	100992952	100978866	21/10/2004	BEL05	BE	2005	TC	BEL05BE	BE	BEL	2	NAP	AXBEL_BX	2005Oct	35	174	218	252	310	347
100991607	100992947	100982701	24/10/2004	BEL05	BE	2005	TC	BEL05BE	BE	BEL	2	NAP	NAPBEL_BX	2005Oct	30	195	236	274	332	404
100991609	100992947	100978965	23/10/2004	BEL05	BE	2005	TC	BEL05BE	BE	BEL	2	NAP	AXBEL_BX	2005Oct	45	204	230	256	332	370
817481	728129	721809	23/10/2004	BEL05	BE	2005	BB	BEL05BE	BE	BEL	1	BRAH	PB_BRAH	2005Oct	40	213	220	270	340	347
817482	728129	767755	24/10/2004	BEL05	BE	2005	BB	BEL05BE	BE	MDH	1	BRAH	PB_BRAH	2005Oct	35	205	238	282	334	361
817483	728154	768116	24/10/2004	BEL05	BE	2005	BB	BEL05BE	BE	MDH	1	BRAH	PB_BRAH	2005Oct	40	204	236	266	332	360
817484	724577	699491	24/10/2004	BEL05	BE	2005	BB	BEL05BE	BE	BEL	1	BRAH	PB_BRAH	2005Oct	40	210	254	308	370	403
817485	724577	721863	25/10/2004	BEL05	BE	2005	BB	BEL05BE	BE	BEL	1	BRAH	PB_BRAH	2005Oct	28	173	228	270	.	.
817606	755542	767752	25/10/2004	BEL05	BE	2005	BB	BEL05BE	BE	MDH	1	BRAH	PB_BRAH	2005Oct	41	210	274	316	314	403
100991611	100992950	100982741	25/10/2004	BEL05	BE	2005	TC	BEL05BE	BE	BEL	2	NAP	AXBEL_AX	2005Oct	35	184	270	306	366	421
817607	755542	699511	26/10/2004	BEL05	BE	2005	BB	BEL05BE	BE	BEL	1	BRAH	PB_BRAH	2005Oct	33	190	222	262	320	342
817608	755542	699514	25/10/2004	BEL05	BE	2005	BB	BEL05BE	BE	BEL	1	BRAH	PB_BRAH	2005Oct	35	196	252	290	356	389
817486	755288	721885	27/10/2004	BEL05	BE	2005	BB	BEL05BE	BE	BEL	1	BRAH	PB_BRAH	2005Oct	40	189	218	260	330	347
100991612	100992949	100982815	28/10/2004	BEL05	BE	2005	TC	BEL05BE	BE	BEL	2	NAP	AXBEL_BX	2005Oct	38	135	162	202	242	285
100991682	100992953	100979023	28/10/2004	BEL05	BE	2005	TC	BEL05BE	BE	BEL	2	NAP	NAPMAN_AX	2005Oct	40	193	256	286	348	387
100991613	100992947	100982709	28/10/2004	BEL05	BE	2005	TC	BEL05BE	BE	BEL	2	NAP	AXBEL_AX	2005Oct	38	190	250	286	352	415
817487	724517	768121	28/10/2004	BEL05	BE	2005	BB	BEL05BE	BE	MDH	1	BRAH	PB_BRAH	2005Oct	30	193	244	300	370	421
817489	724577	721896	29/10/2004	BEL05	BE	2005	BB	BEL05BE	BE	BEL	1	BRAH	PB_BRAH	2005Oct	25	185	232	272	326	341
817609	728230	721840	29/10/2004	BEL05	BE	2005	BB	BEL05BE	BE	BEL	1	BRAH	PB_BRAH	2005Oct	33	176	230	264	316	345
100991616	100992947	100982738	29/10/2004	BEL05	BE	2005	TC	BEL05BE	BE	BEL	2	NAP	AXBEL_BX	2005Oct	38	169	228	258	322	396
100991617	100992949	100982846	28/10/2004	BEL05	BE	2005	TC	BEL05BE	BE	BEL	2	NAP	AXBEL_BX	2005Oct	39	189	242	246	308	330
100991684	100992949	100982806	31/10/2004	BEL05	BE	2005	TC	BEL05BE	BE	BEL	2	NAP	AXBEL_CB	2005Oct	35	209	258	290	348	379
817490	728129	699484	31/10/2004	BEL05	BE	2005	BB	BEL05BE	BE	BEL	1	BRAH	PB_BRAH	2005Oct	36	193	244	278	346	385
100991618	100992948	100978816	31/10/2004	BEL05	BE	2005	TC	BEL05BE	BE	BEL	2	NAP	AXBEL_BX	2005Oct	34	207	236	262	322	373
817650	728230	699420	31/10/2004	BEL05	BE	2005	BB	BEL05BE	BE	BEL	1	BRAH	PB_BRAH	2005Oct	36	190	250	288	350	392
100991686	100992950	100982643	30/10/2004	BEL05	BE	2005	TC	BEL05BE	BE	BEL	2	NAP	AXBEL_AX	2005Oct	40	211	286	298	358	412
817491	728129	721835	02/11/2004	BEL05	BE	2005	BB	BEL05BE	BE	BEL	1	BRAH	PB_BRAH	2005Nov	27	169	198	234	286	306
817492	728129	721239	03/11/2004	BEL05	BE	2005	BB	BEL05BE	BE	BEL	1	BRAH	PB_BRAH	2005Nov	37	174	212	256	322	364
100991687	100992948	100979000	04/11/2004	BEL05	BE	2005	TC	BEL05BE	BE	BEL	2	NAP	AXBXBEL_CB	2005Nov	33	188	250	270	336	359
817494	728154	767721	08/11/2004	BEL05	BE	2005	BB	BEL05BE	BE	MDH	1	BRAH	PB_BRAH	2005Nov	35	190	228	252	316	349
817619	728230	699504	08/11/2004	BEL05	BE	2005	BB	BEL05BE	BE	BEL	1	BRAH	PB_BRAH	2005Nov	38	206	248	294	362	.
100991690	100992949	100978991	05/11/2004	BEL05	BE	2005	TC	BEL05BE	BE	BEL	2	NAP	AXBEL_CB	2005Nov	45	214	252	300	346	388
100991619	100992947	100982702	07/11/2004	BEL05	BE	2005	TC	BEL05BE	BE	BEL	2	NAP	AXBXBEL_AX	2005Nov	40	181	220	258	312	360
100991621	100992952	100978953	09/11/2004	BEL05	BE	2005	TC	BEL05BE	BE	BEL	2	NAP	AXBEL_BX	2005Nov	44	189	214	232	288	333
100991691	100992952	100979013	10/11/2004	BEL05	BE	2005	TC	BEL05BE	BE	BEL	2	NAP	NAPMAN_AX	2005Nov	40	204	276	298	360	410
817495	728154	721184	10/11/2004	BEL05	BE	2005	BB	BEL05BE	BE	BEL	1	BRAH	PB_BRAH	2005Nov	30	153	202	236	306	350
100991624	100992947	100978855	12/10/2004	BEL05	BE	2005	TC	BEL05BE	BE	BEL	2	NAP	AXBXBEL_AX	2005Oct	40	214	284	298	322	398
100991625	100992952	100978798	12/10/2004	BEL05	BE	2005	TC	BEL05BE	BE	BEL	2	NAP	AXBXBEL_AX	2005Oct	45	191	224	240	282	322
817625	728230	699494	14/11/2004	BEL05	BE	2005	BB	BEL05BE	BE	BEL	1	BRAH	PB_BRAH	2005Nov	33	178	262	292	372	427
817497	724577	721225	14/11/2004	BEL05	BE	2005	BB	BEL05BE	BE	BEL	1	BRAH	PB_BRAH	2005Nov	38	181	234	272	342	377
817498	728129	699489	15/11/2004	BEL05	BE	2005	BB	BEL05BE	BE	BEL	1	BRAH	PB_BRAH	2005Nov	28	169	220	244	306	334
817499	728129	699488	14/11/2004	BEL05	BE	2005	BB	BEL05BE	BE	BEL	1	BRAH	PB_BRAH	2005Nov	34	145	208	250	318	355
817628	728230	768118	14/11/2004	BEL05	BE	2005	BB	BEL05BE	BE	MDH	1	BRAH	PB_BRAH	2005Nov	36	198	230	290	362	381
100991627	100992948	100982769	18/11/2004	BEL05	BE	2005	TC	BEL05BE	BE	BEL	2	NAP	NAPBEL_BX	2005Nov	30	164	214	232	278	317
100991628	100992948	100982762	19/11/2004	BEL05	BE	2005	TC	BEL05BE	BE	BEL	2	NAP	AXBEL_BX	2005Nov	33	127	.	.	.	.
100991629	100992950	100978931	22/11/2004	BEL05	BE	2005	TC	BEL05BE	BE	BEL	2	NAP	AXBEL_BX	2005Nov	40	217	236	272	320	372
817632	755542	699539	22/11/2004	BEL05	BE	2005	BB	BEL05BE	BE	BEL	1	BRAH	PB_BRAH	2005Nov	30	143	198	244	306	352
817502	728129	699396	22/11/2004	BEL05	BE	2005	BB	BEL05BE	BE	BEL	1	BRAH	PB_BRAH	2005Nov	33	170	238	274	336	364
817503	728129	721884	21/11/2004	BEL05	BE	2005	BB	BEL05BE	BE	BEL	1	BRAH	PB_BRAH	2005Nov	31	182	250	290	348	387
817635	755542	699502	21/11/2004	BEL05	BE	2005	BB	BEL05BE	BE	BEL	1	BRAH	PB_BRAH	2005Nov	38	171	228	264	304	335
817636	728230	721853	22/11/2004	BEL05	BE	2005	BB	BEL05BE	BE	BEL	1	BRAH	PB_BRAH	2005Nov	37	136	198	232	294	328
817637	755542	767801	22/11/2004	BEL05	BE	2005	BB	BEL05BE	BE	MDH	1	BRAH	PB_BRAH	2005Nov	30	177	232	262	326	350
817640	728230	767761	25/11/2004	BEL05	BE	2005	BB	BEL05BE	BE	MDH	1	BRAH	PB_BRAH	2005Nov	47	168	234	254	330	361
817505	728154	767701	28/11/2004	BEL05	BE	2005	BB	BEL05BE	BE	MDH	1	BRAH	PB_BRAH	2005Nov	35	205	244	282	354	396
100991695	100992948	100982734	01/12/2004	BEL05	BE	2005	TC	BEL05BE	BE	BEL	2	NAP	AXBEL_AX	2005Dec	37	174	188	208	252	300
100991697	100992952	100979031	07/12/2004	BEL05	BE	2005	TC	BEL05BE	BE	BEL	2	NAP	AXMAN_AX	2005Dec	38	172	218	246	274	313
817507	728129	767802	09/12/2004	BEL05	BE	2005	BB	BEL05BE	BE	MDH	1	BRAH	PB_BRAH	2005Dec	32	159	216	254	312	357
100991631	100992953	100978876	11/12/2004	BEL05	BE	2005	TC	BEL05BE	BE	BEL	2	NAP	AXBEL_AX	2005Dec	49	153	214	236	302	353
100991698	100992949	100978999	11/12/2004	BEL05	BE	2005	TC	BEL05BE	BE	BEL	2	NAP	AXBEL_AX	2005Dec	40	188	260	266	346	393
817508	724577	721889	13/12/2004	BEL05	BE	2005	BB	BEL05BE	BE	BEL	1	BRAH	PB_BRAH	2005Dec	34	146	206	256	312	344
817645	755542	767793	13/12/2004	BEL05	BE	2005	BB	BEL05BE	BE	MDH	1	BRAH	PB_BRAH	2005Dec	38	154	208	254	326	370
817651	724577	699516	13/12/2004	BEL05	BE	2005	BB	BEL05BE	BE	BEL	1	BRAH	PB_BRAH	2005Dec	33	131	182	222	290	326
100991699	100992952	100979006	14/12/2004	BEL05	BE	2005	TC	BEL05BE	BE	BEL	2	NAP	NAPBEL_CB	2005Dec	38	140	206	244	302	367
100991632	100992949	100978955	15/12/2004	BEL05	BE	2005	TC	BEL05BE	BE	BEL	2	NAP	AXBXBEL_BX	2005Dec	41	156	228	260	318	348
100991633	100992947	100982662	17/12/2004	BEL05	BE	2005	TC	BEL05BE	BE	BEL	2	NAP	AXBEL_AX	2005Dec	35	150	180	224	278	334
817647	728230	699529	21/12/2004	BEL05	BE	2005	BB	BEL05BE	BE	BEL	1	BRAH	PB_BRAH	2005Dec	35	134	190	240	314	366
817648	755542	699365	26/12/2004	BEL05	BE	2005	BB	BEL05BE	BE	BEL	1	BRAH	PB_BRAH	2005Dec	34	143	192	234	298	341
05B002	ALS02W0447	22175	03/09/2004	BP05	BP	2005	TC	BP05BR	BR	NAP	2	NAP	NAPCO	2005Sep	29	182	274	272	338	352
05B003	ALS02B4139	23222	03/09/2004	BP05	BP	2005	TC	BP05BR	BR	AAC	2	NAP	SBXAA_BRB	2005Sep	20	170	256	288	.	.
05B006	ALS02W0541	22078	04/09/2004	BP05	BP	2005	TC	BP05BR	BR	NAP	2	NAP	NAPCO	2005Sep	32	140	263	279	338	342
05B007	ALS02W0447	23160	05/09/2004	BP05	BP	2005	TC	BP05BR	BR	AAC	2	NAP	AXAA_BRB	2005Sep	27	164	236	265	314	312
05B008	ALS02W0541	23001	06/09/2004	BP05	BP	2005	TC	BP05BR	BR	AAC	2	NAP	SBXAA_BRB	2005Sep	27	166	237	266	316	326
05B014	ALS02B4139	23171	08/09/2004	BP05	BP	2005	TC	BP05BR	BR	AAC	2	NAP	SPPAA_BRB	2005Sep	25	168	245	270	310	330
05B015	ALS02B4139	22354	07/09/2004	BP05	BP	2005	TC	BP05BR	BR	NAP	2	NAP	NAPCO	2005Sep	24	178	242	269	320	320
05B019	ALS02W0541	25048	10/09/2004	BP05	BP	2005	TC	BP05BR	BR	XH9	2	NAP	AXMAN_BX	2005Sep	37	226	310	322	398	398
05B021	ALS02B4076	23250	10/09/2004	BP05	BP	2005	TC	BP05BR	BR	AAC	2	NAP	SBXAA_BRB	2005Sep	29	192	254	263	324	316
05B025	ALS02B4083	22048	11/09/2004	BP05	BP	2005	TC	BP05BR	BR	NAP	2	NAP	NAPCO	2005Sep	25	172	260	277	328	312
05B028	ALS02W0541	23023	13/09/2004	BP05	BP	2005	TC	BP05BR	BR	AAC	2	NAP	SBXAA_BRB	2005Sep	40	180	289	295	360	386
05B031	101000469	23111	12/09/2004	BP05	BP	2005	TC	BP05BR	BR	AAC	2	NAP	SBXAA_BRB	2005Sep	35	204	260	288	348	342
05B033	ALS02W0447	23056	10/09/2004	BP05	BP	2005	TC	BP05BR	BR	AAC	2	NAP	AXBXAA_BRB	2005Sep	28	182	254	283	348	354
05B035	ALS02Y11768	22407	12/09/2004	BP05	BP	2005	TC	BP05BR	BR	NAP	2	NAP	NAPCO	2005Sep	30	178	262	272	336	354
05B036	100976152	12457	13/09/2004	BP05	BP	2005	TC	BP05BR	BR	NAP	2	BELRD	NAPCO	2005Sep	30	184	267	312	338	362
05B037	ALS02B4139	25096	12/09/2004	BP05	BP	2005	TC	BP05BR	BR	XH9	2	NAP	MANMAN_BB	2005Sep	33	222	286	296	.	368
05B038	ALS02W0541	22093	12/09/2004	BP05	BP	2005	TC	BP05BR	BR	NAP	2	NAP	NAPCO	2005Sep	36	208	297	340	398	416
05B040	100976195	12159	12/09/2004	BP05	BP	2005	TC	BP05BR	BR	NAP	2	BELRD	NAPCO	2005Sep	33	244	282	308	368	392
05B041	ALS02B4083	23209	13/09/2004	BP05	BP	2005	TC	BP05BR	BR	AAC	2	NAP	SBXAA_BRB	2005Sep	31	178	255	285	330	340
05B042	ALS02W0541	22245	14/09/2004	BP05	BP	2005	TC	BP05BR	BR	NAP	2	NAP	NAPCO	2005Sep	42	148	218	223	295	314
05B044	ALS02W0541	23126	13/09/2004	BP05	BP	2005	TC	BP05BR	BR	AAC	2	NAP	SBXAA_BRB	2005Sep	31	154	220	266	332	318
05B046	ALS02B4139	25230	15/09/2004	BP05	BP	2005	TC	BP05BR	BR	XH9	2	NAP	AXMAN_BX	2005Sep	35	220	283	291	338	326
05B047	ALS02B4139	25177	15/09/2004	BP05	BP	2005	TC	BP05BR	BR	XH9	2	NAP	AXMAN_AX	2005Sep	31	184	243	255	299	300
05B048	101000469	22068	14/09/2004	BP05	BP	2005	TC	BP05BR	BR	NAP	2	NAP	NAPCO	2005Sep	40	202	266	310	328	326
05B050	ALS02W0541	22022	15/09/2004	BP05	BP	2005	TC	BP05BR	BR	NAP	2	NAP	NAPCO	2005Sep	37	188	247	276	320	304
05B051	ALS02B4139	25049	14/09/2004	BP05	BP	2005	TC	BP05BR	BR	XH9	2	NAP	MANMAN_BX	2005Sep	36	216	274	273	338	346
05B052	ALS02W0541	22044	14/09/2004	BP05	BP	2005	TC	BP05BR	BR	NAP	2	NAP	NAPCO	2005Sep	30	156	232	250	310	310
05B054	ALS02B4139	23299	13/09/2004	BP05	BP	2005	TC	BP05BR	BR	AAC	2	NAP	SBXAA_BRB	2005Sep	23	166	245	275	332	318
05B055	ALS02B4139	22153	15/09/2004	BP05	BP	2005	TC	BP05BR	BR	NAP	2	NAP	NAPCO	2005Sep	32	172	260	281	324	330
05B058	ALS02W0541	23235	13/09/2004	BP05	BP	2005	TC	BP05BR	BR	AAC	2	NAP	SBXAA_BRB	2005Sep	44	200	295	352	410	388
05B059	ALS02B4083	22031	14/09/2004	BP05	BP	2005	TC	BP05BR	BR	NAP	2	NAP	NAPCO	2005Sep	34	190	.	267	318	304
05B068	ALS02B4139	22057	17/09/2004	BP05	BP	2005	TC	BP05BR	BR	NAP	2	NAP	NAPCO	2005Sep	28	156	229	231	302	308
05B070	ALS02W0541	25211	18/09/2004	BP05	BP	2005	TC	BP05BR	BR	XH9	2	NAP	MANMAN_AX	2005Sep	37	200	249	264	328	336
05B071	ALS02B4139	22289	18/09/2004	BP05	BP	2005	TC	BP05BR	BR	NAP	2	NAP	NAPCO	2005Sep	27	212	263	298	330	326
05B074	ALS02W0541	22002	17/09/2004	BP05	BP	2005	TC	BP05BR	BR	NAP	2	NAP	NAPCO	2005Sep	34	168	255	263	308	322
05B086	ALS02Y11768	23154	19/09/2004	BP05	BP	2005	TC	BP05BR	BR	AAC	2	NAP	SPPAA_BRB	2005Sep	26	168	256	295	324	354
05B087	ALS02B4139	22021	19/09/2004	BP05	BP	2005	TC	BP05BR	BR	NAP	2	NAP	NAPCO	2005Sep	23	164	238	237	289	295
05B088	ALS02Y11681	22278	20/09/2004	BP05	BP	2005	TC	BP05BR	BR	NAP	2	NAP	NAPCO	2005Sep	33	184	248	275	312	318
05B091	ALS02B4083	23067	19/09/2004	BP05	BP	2005	TC	BP05BR	BR	AAC	2	NAP	AXAA_BRB	2005Sep	29	184	275	308	366	366
05B093	ALS02B4139	22163	20/09/2004	BP05	BP	2005	TC	BP05BR	BR	NAP	2	NAP	NAPCO	2005Sep	31	134	201	222	274	285
05B095	ALS02W0541	22188	20/09/2004	BP05	BP	2005	TC	BP05BR	BR	NAP	2	NAP	NAPCO	2005Sep	21	140	226	248	298	292
05B097	ALS02B4083	25195	20/09/2004	BP05	BP	2005	TC	BP05BR	BR	XH9	2	NAP	MANMAN_AX	2005Sep	35	204	253	260	318	344
05B100	ALS02W0447	22088	20/09/2004	BP05	BP	2005	TC	BP05BR	BR	NAP	2	NAP	NAPCO	2005Sep	35	176	.	252	332	312
05B101	ALS02B4139	23307	21/09/2004	BP05	BP	2005	TC	BP05BR	BR	AAC	2	NAP	SBXAA_BRB	2005Sep	25	152	254	287	352	338
05B103	ALS02B4083	23097	21/09/2004	BP05	BP	2005	TC	BP05BR	BR	AAC	2	NAP	SPPAA_BRB	2005Sep	33	168	247	270	312	330
05B107	ALS02W0541	22081	21/09/2004	BP05	BP	2005	TC	BP05BR	BR	NAP	2	NAP	NAPCO	2005Sep	34	158	244	279	308	312
05B109	ALS02B4076	23204	22/09/2004	BP05	BP	2005	TC	BP05BR	BR	AAC	2	NAP	SBXAA_BRB	2005Sep	29	150	222	241	285	302
05B111	ALS02B4083	23186	22/09/2004	BP05	BP	2005	TC	BP05BR	BR	AAC	2	NAP	SPPAA_BRB	2005Sep	26	174	248	269	328	310
05B115	ALS02B4083	25261	22/09/2004	BP05	BP	2005	TC	BP05BR	BR	XH9	2	NAP	MANMAN_BB	2005Sep	26	214	249	279	328	340
05B116	ALS02B4139	22043	22/09/2004	BP05	BP	2005	TC	BP05BR	BR	NAP	2	NAP	NAPCO	2005Sep	29	176	240	260	316	306
05B118	ALS02W0541	23265	22/09/2004	BP05	BP	2005	TC	BP05BR	BR	AAC	2	NAP	SPPAA_BRB	2005Sep	35	186	235	259	308	338
05B121	ALS02B4139	25146	24/09/2004	BP05	BP	2005	TC	BP05BR	BR	XH9	2	NAP	AXMAN_BB	2005Sep	21	156	222	241	285	293
05B124	ALS02W0541	23201	24/09/2004	BP05	BP	2005	TC	BP05BR	BR	AAC	2	NAP	SBXAA_BRB	2005Sep	29	144	249	289	324	326
05B125	100976195	12172	24/09/2004	BP05	BP	2005	TC	BP05BR	BR	NAP	2	BELRD	NAPCO	2005Sep	36	180	243	239	304	316
05B126	ALS02B4083	23085	24/09/2004	BP05	BP	2005	TC	BP05BR	BR	AAC	2	NAP	AXBXAA_BRB	2005Sep	32	184	243	248	312	332
05B128	ALS02B4083	25227	24/09/2004	BP05	BP	2005	TC	BP05BR	BR	XH9	2	NAP	MANMAN_AX	2005Sep	29	180	243	266	352	320
05B133	100976152	13092	25/09/2004	BP05	BP	2005	TC	BP05BR	BR	AAC	2	BELRD	SBXAA_BRB	2005Sep	40	168	243	273	344	326
05B135	ALS02B4139	22244	26/09/2004	BP05	BP	2005	TC	BP05BR	BR	NAP	2	NAP	NAPCO	2005Sep	35	188	266	297	344	340
05B137	100976152	12167	26/09/2004	BP05	BP	2005	TC	BP05BR	BR	NAP	2	BELRD	NAPCO	2005Sep	27	166	210	240	289	297
05B140	ALS02W0541	23101	24/09/2004	BP05	BP	2005	TC	BP05BR	BR	AAC	2	NAP	AXBXAA_BRB	2005Sep	36	186	268	304	330	344
05B143	100976240	12025	27/09/2004	BP05	BP	2005	TC	BP05BR	BR	NAP	2	BELRD	NAPCO	2005Sep	38	174	240	272	293	332
05B145	ALS02W0541	25157	27/09/2004	BP05	BP	2005	TC	BP05BR	BR	XH9	2	NAP	AXMAN_AX	2005Sep	41	202	292	332	370	368
05B149	100976152	13109	27/09/2004	BP05	BP	2005	TC	BP05BR	BR	AAC	2	BELRD	AXBXAA_BRB	2005Sep	28	186	272	298	342	346
05B151	ALS02W0541	22104	27/09/2004	BP05	BP	2005	TC	BP05BR	BR	NAP	2	NAP	NAPCO	2005Sep	27	164	252	262	326	326
05B154	100976152	12171	29/09/2004	BP05	BP	2005	TC	BP05BR	BR	NAP	2	BELRD	NAPCO	2005Sep	29	168	233	262	292	332
05B155	ALS02B4083	23071	28/09/2004	BP05	BP	2005	TC	BP05BR	BR	AAC	2	NAP	AXBXAA_BRB	2005Sep	30	130	226	240	302	300
05B157	ALS02W0541	22403	28/09/2004	BP05	BP	2005	TC	BP05BR	BR	NAP	2	NAP	NAPCO	2005Sep	32	152	249	248	320	334
05B158	ALS02W0541	22330	28/09/2004	BP05	BP	2005	TC	BP05BR	BR	NAP	2	NAP	NAPCO	2005Sep	37	176	277	304	374	380
05B160	ALS02B4083	22309	28/09/2004	BP05	BP	2005	TC	BP05BR	BR	NAP	2	NAP	NAPCO	2005Sep	36	208	283	318	364	372
05B161	ALS02B4139	22001	29/09/2004	BP05	BP	2005	TC	BP05BR	BR	NAP	2	NAP	NAPCO	2005Sep	25	172	230	253	294	281
05B162	ALS02W0447	25197	28/09/2004	BP05	BP	2005	TC	BP05BR	BR	XH9	2	NAP	MANMAN_BX	2005Sep	41	228	302	326	418	408
05B164	ALS02W0541	25014	29/09/2004	BP05	BP	2005	TC	BP05BR	BR	XH9	2	NAP	MANMAN_AX	2005Sep	39	194	285	302	.	.
05B166	ALS02W0541	23168	29/09/2004	BP05	BP	2005	TC	BP05BR	BR	AAC	2	NAP	SBXAA_BRB	2005Sep	33	176	253	304	330	332
05B168	ALS02B4139	22381	29/09/2004	BP05	BP	2005	TC	BP05BR	BR	NAP	2	NAP	NAPCO	2005Sep	25	170	232	255	308	308
05B169	ALS02Y11768	25202	29/09/2004	BP05	BP	2005	TC	BP05BR	BR	XH9	2	NAP	SPPMAN_AX	2005Sep	31	188	280	302	342	346
05B170	ALS02W0447	23240	29/09/2004	BP05	BP	2005	TC	BP05BR	BR	AAC	2	NAP	SPPAA_BRB	2005Sep	29	168	250	296	352	350
05B171	100976152	12448	30/09/2004	BP05	BP	2005	TC	BP05BR	BR	NAP	2	BELRD	NAPCO	2005Sep	28	208	282	320	336	332
05B172	100976195	12079	30/09/2004	BP05	BP	2005	TC	BP05BR	BR	NAP	2	BELRD	NAPCO	2005Sep	33	212	275	289	346	378
05B177	ALS02W0541	22113	30/09/2004	BP05	BP	2005	TC	BP05BR	BR	NAP	2	NAP	NAPCO	2005Sep	37	204	254	302	362	368
05B178	ALS02W0447	23026	01/10/2004	BP05	BP	2005	TC	BP05BR	BR	AAC	2	NAP	AXAA_BRB	2005Oct	34	178	270	273	342	358
05B180	ALS02W0447	22304	01/10/2004	BP05	BP	2005	TC	BP05BR	BR	NAP	2	NAP	NAPCO	2005Oct	32	168	233	249	308	310
05B181	100976152	13045	01/10/2004	BP05	BP	2005	TC	BP05BR	BR	AAC	2	BELRD	AXAA_BRB	2005Oct	33	180	263	281	344	366
05B182	ALS02B4083	23027	01/10/2004	BP05	BP	2005	TC	BP05BR	BR	AAC	2	NAP	AXBXAA_BRB	2005Oct	23	158	243	243	306	308
05B183	100976131	12021	02/10/2004	BP05	BP	2005	TC	BP05BR	BR	NAP	2	BELRD	AXNAPCO	2005Oct	36	202	289	320	364	358
05B186	ALS02W0447	23130	29/09/2004	BP05	BP	2005	TC	BP05BR	BR	AAC	2	NAP	AXBXAA_BRB	2005Sep	31	184	264	277	330	336
05B187	ALS02B4083	22332	02/10/2004	BP05	BP	2005	TC	BP05BR	BR	NAP	2	NAP	NAPCO	2005Oct	35	166	259	302	352	370
05B189	100976152	13199	02/10/2004	BP05	BP	2005	TC	BP05BR	BR	AAC	2	BELRD	SBXAA_BRB	2005Oct	37	158	243	262	340	332
05B191	ALS02B4139	23155	02/10/2004	BP05	BP	2005	TC	BP05BR	BR	AAC	2	NAP	SBXAA_BRB	2005Oct	28	144	231	264	290	306
05B193	ALS02W0447	25077	03/10/2004	BP05	BP	2005	TC	BP05BR	BR	XH9	2	NAP	MANMAN_AX	2005Oct	29	206	280	306	324	314
05B194	100976152	12107	03/10/2004	BP05	BP	2005	TC	BP05BR	BR	NAP	2	BELRD	NAPCO	2005Oct	27	192	268	291	350	344
05B196	100976131	12006	03/10/2004	BP05	BP	2005	TC	BP05BR	BR	NAP	2	BELRD	NAPCO	2005Oct	25	144	209	232	269	270
05B199	100976152	12152	30/09/2004	BP05	BP	2005	TC	BP05BR	BR	NAP	2	BELRD	NAPCO	2005Sep	32	158	249	279	340	348
05B200	100976152	12231	04/10/2004	BP05	BP	2005	TC	BP05BR	BR	NAP	2	BELRD	NAPCO	2005Oct	29	188	272	304	356	370
05B202	100976152	12140	03/10/2004	BP05	BP	2005	TC	BP05BR	BR	NAP	2	BELRD	NAPCO	2005Oct	42	194	266	310	358	362
05B204	100976240	12346	04/10/2004	BP05	BP	2005	TC	BP05BR	BR	NAP	2	BELRD	NAPCO	2005Oct	49	174	237	239	306	316
05B207	ALS02B4139	25152	04/10/2004	BP05	BP	2005	TC	BP05BR	BR	XH9	2	NAP	MANMAN_AX	2005Oct	35	192	.	310	.	.
05B208	ALS02B4083	25119	04/10/2004	BP05	BP	2005	TC	BP05BR	BR	XH9	2	NAP	MANMAN_AX	2005Oct	26	146	214	237	287	298
05B210	ALS02W0541	25181	.	BP05	BP	2005	TC	BP05BR	BR	XH9	2	NAP	AXMAN_AX	2005Oct	45	224	.	.	.	.
05B214	100976152	12155	04/10/2004	BP05	BP	2005	TC	BP05BR	BR	NAP	2	BELRD	NAPCO	2005Oct	35	234	298	322	396	388
05B216	ALS02Y11768	22282	05/10/2004	BP05	BP	2005	TC	BP05BR	BR	NAP	2	NAP	NAPCO	2005Oct	28	180	279	282	384	348
05B221	ALS02W0541	25225	06/10/2004	BP05	BP	2005	TC	BP05BR	BR	XH9	2	NAP	MANMAN_AX	2005Oct	33	184	254	282	348	334
05B224	ALS02B4139	22263	06/10/2004	BP05	BP	2005	TC	BP05BR	BR	NAP	2	NAP	NAPCO	2005Oct	38	198	275	280	332	346
05B225	ALS02B4083	22159	07/10/2004	BP05	BP	2005	TC	BP05BR	BR	NAP	2	NAP	NAPCO	2005Oct	28	152	218	243	328	312
05B226	100976195	12051	07/10/2004	BP05	BP	2005	TC	BP05BR	BR	NAP	2	BELRD	NAPCO	2005Oct	34	230	284	293	306	346
05B227	ALS02W0447	23064	07/10/2004	BP05	BP	2005	TC	BP05BR	BR	AAC	2	NAP	AXBXAA_BRB	2005Oct	34	170	262	261	332	328
05B230	ALS02B4139	22138	08/10/2004	BP05	BP	2005	TC	BP05BR	BR	NAP	2	NAP	NAPCO	2005Oct	32	170	248	259	340	338
05B231	100976152	12332	08/10/2004	BP05	BP	2005	TC	BP05BR	BR	NAP	2	BELRD	NAPCO	2005Oct	33	166	247	254	310	322
05B233	ALS02B4083	23069	08/10/2004	BP05	BP	2005	TC	BP05BR	BR	AAC	2	NAP	SBXAA_BRB	2005Oct	31	152	239	289	320	348
05B234	ALS02B4083	23163	08/10/2004	BP05	BP	2005	TC	BP05BR	BR	AAC	2	NAP	SPPAA_BRB	2005Oct	38	174	233	254	310	324
05B235	100976195	13066	08/10/2004	BP05	BP	2005	TC	BP05BR	BR	AAC	2	BELRD	NAPAA_BRB	2005Oct	35	150	226	258	310	326
05B236	100976240	12136	08/10/2004	BP05	BP	2005	TC	BP05BR	BR	NAP	2	BELRD	NAPCO	2005Oct	35	226	256	259	326	324
05B237	ALS02B4083	22260	09/10/2004	BP05	BP	2005	TC	BP05BR	BR	NAP	2	NAP	NAPCO	2005Oct	30	168	243	258	322	326
05B238	100976195	12123	09/10/2004	BP05	BP	2005	TC	BP05BR	BR	NAP	2	BELRD	NAPCO	2005Oct	33	186	249	263	338	338
05B239	100976152	12311	09/10/2004	BP05	BP	2005	TC	BP05BR	BR	NAP	2	BELRD	NAPCO	2005Oct	29	158	234	248	304	338
05B241	ALS02W0541	23014	09/10/2004	BP05	BP	2005	TC	BP05BR	BR	AAC	2	NAP	SBXAA_BRB	2005Oct	29	160	232	273	316	320
05B242	100976195	13065	09/10/2004	BP05	BP	2005	TC	BP05BR	BR	AAC	2	BELRD	AXBXAA_BRB	2005Oct	35	178	274	292	334	362
05B247	100976195	13164	09/10/2004	BP05	BP	2005	TC	BP05BR	BR	AAC	2	BELRD	SBXAA_BRB	2005Oct	32	174	232	270	312	320
05B248	100976152	12278	10/10/2004	BP05	BP	2005	TC	BP05BR	BR	NAP	2	BELRD	NAPCO	2005Oct	34	166	246	275	330	344
05B249	100976195	12298	10/10/2004	BP05	BP	2005	TC	BP05BR	BR	NAP	2	BELRD	NAPCO	2005Oct	33	160	212	218	268	287
05B250	ALS02B4139	25167	11/10/2004	BP05	BP	2005	TC	BP05BR	BR	XH9	2	NAP	AXMAN_AX	2005Oct	34	186	271	292	360	362
05B252	100976195	12301	11/10/2004	BP05	BP	2005	TC	BP05BR	BR	NAP	2	BELRD	NAPCO	2005Oct	34	184	281	288	340	348
05B254	100976195	12092	13/10/2004	BP05	BP	2005	TC	BP05BR	BR	NAP	2	BELRD	NAPCO	2005Oct	31	176	249	263	308	310
05B257	ALS02W0447	23015	13/10/2004	BP05	BP	2005	TC	BP05BR	BR	AAC	2	NAP	SBXAA_BRB	2005Oct	21	142	207	247	294	300
05B260	ALS02W0541	25101	14/10/2004	BP05	BP	2005	TC	BP05BR	BR	XH9	2	NAP	MANMAN_AX	2005Oct	44	202	306	320	376	386
05B261	100976195	12070	13/10/2004	BP05	BP	2005	TC	BP05BR	BR	NAP	2	BELRD	NAPCO	2005Oct	29	186	242	259	312	348
05B262	100976131	12183	14/10/2004	BP05	BP	2005	TC	BP05BR	BR	NAP	2	BELRD	NAPCO	2005Oct	25	168	226	243	260	289
05B263	ALS02B4083	22059	14/10/2004	BP05	BP	2005	TC	BP05BR	BR	NAP	2	NAP	NAPCO	2005Oct	20	148	222	230	302	302
05B264	100976152	12245	14/10/2004	BP05	BP	2005	TC	BP05BR	BR	NAP	2	BELRD	NAPCO	2005Oct	29	132	222	232	294	296
05B266	ALS02B4083	22308	13/10/2004	BP05	BP	2005	TC	BP05BR	BR	NAP	2	NAP	NAPCO	2005Oct	26	170	219	251	296	298
05B270	100976240	12286	15/10/2004	BP05	BP	2005	TC	BP05BR	BR	NAP	2	BELRD	NAPCO	2005Oct	28	158	235	241	297	304
05B271	ALS02B4083	23077	15/10/2004	BP05	BP	2005	TC	BP05BR	BR	AAC	2	NAP	SPPAA_BRB	2005Oct	34	158	.	.	.	.
05B272	100976152	13094	14/10/2004	BP05	BP	2005	TC	BP05BR	BR	AAC	2	BELRD	SBXAA_BRB	2005Oct	35	140	223	221	275	276
05B274	100976152	13117	15/10/2004	BP05	BP	2005	TC	BP05BR	BR	AAC	2	BELRD	SBXAA_BRB	2005Oct	39	192	261	300	352	348
05B275	100976240	13143	15/10/2004	BP05	BP	2005	TC	BP05BR	BR	AAC	2	BELRD	SBXAA_BRB	2005Oct	34	180	249	252	306	336
05B276	ALS02Y11768	25264	17/10/2004	BP05	BP	2005	TC	BP05BR	BR	XH9	2	NAP	MANMAN_AX	2005Oct	24	172	238	245	299	312
05B278	ALS02B4076	25057	17/10/2004	BP05	BP	2005	TC	BP05BR	BR	XH9	2	NAP	MANMAN_BX	2005Oct	31	200	270	285	360	364
05B279	ALS02B4139	23260	17/10/2004	BP05	BP	2005	TC	BP05BR	BR	AAC	2	NAP	SBXAA_BRB	2005Oct	22	150	201	206	254	271
05B281	100976152	12054	17/10/2004	BP05	BP	2005	TC	BP05BR	BR	NAP	2	BELRD	AXNAPCO	2005Oct	30	178	250	265	334	330
05B284	ALS02W0541	23041	18/10/2004	BP05	BP	2005	TC	BP05BR	BR	AAC	2	NAP	NAPAA_BRB	2005Oct	25	144	230	271	312	332
05B286	ALS02W0541	22157	19/10/2004	BP05	BP	2005	TC	BP05BR	BR	NAP	2	NAP	NAPCO	2005Oct	38	170	262	282	344	338
05B288	100976131	13129	19/10/2004	BP05	BP	2005	TC	BP05BR	BR	AAC	2	BELRD	SPPAA_BRB	2005Oct	32	182	242	262	328	358
05B291	ALS02W0541	23147	20/10/2004	BP05	BP	2005	TC	BP05BR	BR	AAC	2	NAP	SPPAA_BRB	2005Oct	32	136	194	202	277	257
05B293	100976195	13113	20/10/2004	BP05	BP	2005	TC	BP05BR	BR	AAC	2	BELRD	SBXAA_BRB	2005Oct	30	182	259	287	358	362
05B294	100976195	12168	19/10/2004	BP05	BP	2005	TC	BP05BR	BR	NAP	2	BELRD	NAPCO	2005Oct	32	136	199	226	278	302
05B297	ALS02B4139	23180	20/10/2004	BP05	BP	2005	TC	BP05BR	BR	AAC	2	NAP	SPPAA_BRB	2005Oct	26	158	245	267	332	348
05B298	ALS02Y11768	25105	13/10/2004	BP05	BP	2005	TC	BP05BR	BR	XH9	2	NAP	MANMAN_AX	2005Oct	38	178	257	277	332	324
05B300	ALS02W0541	23127	21/10/2004	BP05	BP	2005	TC	BP05BR	BR	AAC	2	NAP	SBXAA_BRB	2005Oct	27	170	256	268	356	352
05B302	ALS02W0541	22425	24/10/2004	BP05	BP	2005	TC	BP05BR	BR	NAP	2	NAP	NAPCO	2005Oct	29	140	224	232	287	306
05B303	ALS02W0541	22335	24/10/2004	BP05	BP	2005	TC	BP05BR	BR	NAP	2	NAP	NAPCO	2005Oct	32	116	183	201	266	273
05B304	100976195	13172	25/10/2004	BP05	BP	2005	TC	BP05BR	BR	AAC	2	BELRD	SBXAA_BRB	2005Oct	26	168	238	250	291	304
05B305	100976152	13157	24/10/2004	BP05	BP	2005	TC	BP05BR	BR	AAC	2	BELRD	SPPAA_BRB	2005Oct	29	182	258	292	324	352
05B306	100976152	13194	23/10/2004	BP05	BP	2005	TC	BP05BR	BR	AAC	2	BELRD	SBXAA_BRB	2005Oct	31	152	228	257	304	310
05B308	100976195	12260	25/10/2004	BP05	BP	2005	TC	BP05BR	BR	NAP	2	BELRD	NAPCO	2005Oct	36	156	230	253	304	322
05B309	ALS02B4076	22199	21/10/2004	BP05	BP	2005	TC	BP05BR	BR	NAP	2	NAP	NAPCO	2005Oct	35	132	229	251	318	308
05B312	100976195	12251	24/10/2004	BP05	BP	2005	TC	BP05BR	BR	NAP	2	BELRD	NAPCO	2005Oct	35	162	234	236	312	336
05B314	100976240	12427	22/10/2004	BP05	BP	2005	TC	BP05BR	BR	NAP	2	BELRD	NAPCO	2005Oct	33	182	253	265	316	338
05B315	ALS02W0541	23275	28/10/2004	BP05	BP	2005	TC	BP05BR	BR	AAC	2	NAP	SBXAA_BRB	2005Oct	35	166	246	264	340	332
05B317	100976195	13079	28/10/2004	BP05	BP	2005	TC	BP05BR	BR	AAC	2	BELRD	SBXAA_BRB	2005Oct	37	156	232	284	330	340
05B328	100976240	13077	03/11/2004	BP05	BP	2005	TC	BP05BR	BR	AAC	2	BELRD	SPPAA_BRB	2005Nov	23	144	207	210	270	274
05B332	100976240	13097	05/11/2004	BP05	BP	2005	TC	BP05BR	BR	AAC	2	BELRD	AXAA_BRB	2005Nov	29	156	.	241	271	278
05B337	100976195	12300	07/11/2004	BP05	BP	2005	TC	BP05BR	BR	NAP	2	BELRD	NAPCO	2005Nov	27	168	224	240	287	300
05B340	100976152	12364	11/11/2004	BP05	BP	2005	TC	BP05BR	BR	NAP	2	BELRD	NAPCO	2005Nov	34	158	220	251	300	287
05B341	ALS02W0541	23291	12/11/2004	BP05	BP	2005	TC	BP05BR	BR	AAC	2	NAP	SBXAA_BRB	2005Nov	31	140	209	223	281	288
05B342	ALS02B4083	23181	12/11/2004	BP05	BP	2005	TC	BP05BR	BR	AAC	2	NAP	SPPAA_BRB	2005Nov	31	130	196	201	267	281
05B343	100976240	12009	11/11/2004	BP05	BP	2005	TC	BP05BR	BR	NAP	2	BELRD	SBXNAPCO	2005Nov	41	164	228	259	308	314
05B344	ALS02B4083	23223	15/11/2004	BP05	BP	2005	TC	BP05BR	BR	AAC	2	NAP	SPPAA_BRB	2005Nov	26	146	217	231	302	308
05B345	ALS02Y11768	22271	15/11/2004	BP05	BP	2005	TC	BP05BR	BR	NAP	2	NAP	NAPCO	2005Nov	28	134	211	232	299	296
05B348	100976152	13031	15/11/2004	BP05	BP	2005	TC	BP05BR	BR	AAC	2	BELRD	AXAA_BRB	2005Nov	42	154	.	228	312	322
05B350	100976152	12415	16/11/2004	BP05	BP	2005	TC	BP05BR	BR	NAP	2	BELRD	NAPCO	2005Nov	27	122	186	202	239	246
05B353	100976152	13127	19/11/2004	BP05	BP	2005	TC	BP05BR	BR	AAC	2	BELRD	SBXAA_BRB	2005Nov	30	154	218	245	302	314
05B355	ALS02B4083	22151	19/11/2004	BP05	BP	2005	TC	BP05BR	BR	NAP	2	NAP	NAPCO	2005Nov	39	158	237	262	330	354
05B356	ALS02B4083	23264	22/11/2004	BP05	BP	2005	TC	BP05BR	BR	AAC	2	NAP	SBXAA_BRB	2005Nov	36	136	202	224	275	296
05B357	ALS02B4083	25161	25/11/2004	BP05	BP	2005	TC	BP05BR	BR	XH9	2	NAP	AXMAN_BX	2005Nov	26	152	214	235	288	300
05B360	100976240	12122	05/12/2004	BP05	BP	2005	TC	BP05BR	BR	NAP	2	BELRD	NAPCO	2005Nov	39	162	224	237	256	289
05B361	100976240	13118	06/12/2004	BP05	BP	2005	TC	BP05BR	BR	AAC	2	BELRD	SBXAA_BRB	2005Nov	37	166	220	231	288	304
05B362	ALS02B4083	22301	06/12/2004	BP05	BP	2005	TC	BP05BR	BR	NAP	2	NAP	NAPCO	2005Nov	32	154	233	241	318	342
826072	752384	766929	15/11/2004	SL05	SL	2005	BB	SL05BR	BR	CCK	1	BRAH	PB_BRAH	2005Nov	.	152	216	249	312	334
826074	728071	767168	18/11/2004	SL05	SL	2005	BB	SL05BR	BR	CCK	1	BRAH	PB_BRAH	2005Nov	.	220	253	284	358	374
826075	667639	768027	22/11/2004	SL05	SL	2005	BB	SL05BR	BR	MDH	1	BRAH	PB_BRAH	2005Nov	.	224	261	292	368	346
826077	667673	768037	17/11/2004	SL05	SL	2005	BB	SL05BR	BR	MDH	1	BRAH	PB_BRAH	2005Nov	.	216	251	293	334	358
826080	667666	765627	05/12/2004	SL05	SL	2005	BB	SL05BR	BR	CPC	1	BRAH	PB_BRAH	2005Dec	.	188	222	226	294	302
826084	752384	767061	24/11/2004	SL05	SL	2005	BB	SL05BR	BR	CCK	1	BRAH	PB_BRAH	2005Nov	.	198	255	281	352	370
826085	667661	767898	06/12/2004	SL05	SL	2005	BB	SL05BR	BR	MDH	1	BRAH	PB_BRAH	2005Dec	.	188	220	237	306	318
826088	667708	767961	09/11/2004	SL05	SL	2005	BB	SL05BR	BR	MDH	1	BRAH	PB_BRAH	2005Nov	.	204	263	272	324	326
826089	728116	767037	02/11/2004	SL05	SL	2005	BB	SL05BR	BR	CCK	1	BRAH	PB_BRAH	2005Nov	.	206	246	250	324	334
826090	667639	767983	10/12/2004	SL05	SL	2005	BB	SL05BR	BR	MDH	1	BRAH	PB_BRAH	2005Dec	.	168	208	234	318	322
826093	667708	767863	04/12/2004	SL05	SL	2005	BB	SL05BR	BR	MDH	1	BRAH	PB_BRAH	2005Dec	.	194	245	263	334	350
826097	728237	766912	27/11/2004	SL05	SL	2005	BB	SL05BR	BR	MDH	1	BRAH	PB_BRAH	2005Nov	.	190	225	242	312	332
826098	728071	767223	20/11/2004	SL05	SL	2005	BB	SL05BR	BR	MDH	1	BRAH	PB_BRAH	2005Nov	.	192	232	263	330	328
826101	667666	765670	25/11/2004	SL05	SL	2005	BB	SL05BR	BR	CPC	1	BRAH	PB_BRAH	2005Nov	.	186	226	241	306	304
826103	667666	768093	07/12/2004	SL05	SL	2005	BB	SL05BR	BR	MDH	1	BRAH	PB_BRAH	2005Dec	.	192	237	274	316	334
826106	728248	767214	19/11/2004	SL05	SL	2005	BB	SL05BR	BR	MDH	1	BRAH	PB_BRAH	2005Nov	.	216	253	284	344	378
826107	728071	766939	27/11/2004	SL05	SL	2005	BB	SL05BR	BR	MDH	1	BRAH	PB_BRAH	2005Nov	.	206	219	234	308	340
826108	728116	767193	11/11/2004	SL05	SL	2005	BB	SL05BR	BR	CCK	1	BRAH	PB_BRAH	2005Nov	.	232	262	278	360	352
826112	667673	765649	17/11/2004	SL05	SL	2005	BB	SL05BR	BR	CPC	1	BRAH	PB_BRAH	2005Nov	.	224	278	304	370	376
826113	667639	765503	04/11/2004	SL05	SL	2005	BB	SL05BR	BR	CPC	1	BRAH	PB_BRAH	2005Nov	.	192	246	255	334	340
826116	667666	765522	21/11/2004	SL05	SL	2005	BB	SL05BR	BR	CPC	1	BRAH	PB_BRAH	2005Nov	.	206	252	261	328	362
826119	667708	768095	19/11/2004	SL05	SL	2005	BB	SL05BR	BR	MDH	1	BRAH	PB_BRAH	2005Nov	.	212	280	306	384	392
826121	752384	766941	27/11/2004	SL05	SL	2005	BB	SL05BR	BR	MDH	1	BRAH	PB_BRAH	2005Nov	.	178	225	269	310	316
826123	667673	767965	14/11/2004	SL05	SL	2005	BB	SL05BR	BR	MDH	1	BRAH	PB_BRAH	2005Nov	.	210	247	261	316	324
826126	667639	767883	30/11/2004	SL05	SL	2005	BB	SL05BR	BR	MDH	1	BRAH	PB_BRAH	2005Nov	.	218	260	276	360	360
826129	728116	767149	05/11/2004	SL05	SL	2005	BB	SL05BR	BR	CCK	1	BRAH	PB_BRAH	2005Nov	.	250	298	328	396	410
826130	667639	767999	22/11/2004	SL05	SL	2005	BB	SL05BR	BR	MDH	1	BRAH	PB_BRAH	2005Nov	.	198	244	272	336	344
826131	752384	767105	10/12/2004	SL05	SL	2005	BB	SL05BR	BR	CCK	1	BRAH	PB_BRAH	2005Dec	.	186	218	236	324	328
826135	728116	767946	23/11/2004	SL05	SL	2005	BB	SL05BR	BR	CCK	1	BRAH	PB_BRAH	2005Nov	.	216	250	265	332	346
826141	667666	767176	11/11/2004	SL05	SL	2005	BB	SL05BR	BR	MDH	1	BRAH	PB_BRAH	2005Nov	.	214	238	259	324	334
826143	667666	765683	19/11/2004	SL05	SL	2005	BB	SL05BR	BR	CPC	1	BRAH	PB_BRAH	2005Nov	.	198	249	271	340	344
826144	667639	765587	01/12/2004	SL05	SL	2005	BB	SL05BR	BR	CPC	1	BRAH	PB_BRAH	2005Dec	.	192	219	238	314	310
826145	752384	767184	01/12/2004	SL05	SL	2005	BB	SL05BR	BR	CCK	1	BRAH	PB_BRAH	2005Dec	.	176	205	213	271	288
826151	728237	767199	08/11/2004	SL05	SL	2005	BB	SL05BR	BR	CCK	1	BRAH	PB_BRAH	2005Nov	.	192	232	258	326	358
826153	728071	766913	14/11/2004	SL05	SL	2005	BB	SL05BR	BR	MDH	1	BRAH	PB_BRAH	2005Nov	.	188	229	255	314	316
826154	728116	766943	18/11/2004	SL05	SL	2005	BB	SL05BR	BR	MDH	1	BRAH	PB_BRAH	2005Nov	.	228	282	300	392	398
826155	667708	768025	02/12/2004	SL05	SL	2005	BB	SL05BR	BR	MDH	1	BRAH	PB_BRAH	2005Dec	.	198	254	256	316	344
826158	667673	768048	15/11/2004	SL05	SL	2005	BB	SL05BR	BR	MDH	1	BRAH	PB_BRAH	2005Nov	.	190	222	239	293	304
826162	728277	766901	01/12/2004	SL05	SL	2005	BB	SL05BR	BR	MDH	1	BRAH	PB_BRAH	2005Dec	.	184	239	259	334	336
826165	667666	765517	21/11/2004	SL05	SL	2005	BB	SL05BR	BR	CPC	1	BRAH	PB_BRAH	2005Nov	.	204	245	249	330	360
826166	728237	766127	29/11/2004	SL05	SL	2005	BB	SL05BR	BR	TTS	1	BRAH	PB_BRAH	2005Nov	.	210	260	274	320	366
826169	667666	768028	23/11/2004	SL05	SL	2005	BB	SL05BR	BR	MDH	1	BRAH	PB_BRAH	2005Nov	.	222	.	.	.	.
826170	752384	766159	29/10/2004	SL05	SL	2005	BB	SL05BR	BR	TTS	1	BRAH	PB_BRAH	2005Nov	.	226	265	280	348	344
826171	728248	767129	27/11/2004	SL05	SL	2005	BB	SL05BR	BR	CCK	1	BRAH	PB_BRAH	2005Nov	.	194	237	262	287	310
826176	728248	767155	07/12/2004	SL05	SL	2005	BB	SL05BR	BR	CCK	1	BRAH	PB_BRAH	2005Dec	.	212	263	269	304	316
826177	728237	766153	05/12/2004	SL05	SL	2005	BB	SL05BR	BR	TTS	1	BRAH	PB_BRAH	2005Dec	.	196	237	260	330	336
826178	728248	765771	30/11/2004	SL05B	SL	2005	BB	SL05BBR	BR	CPC	1	BRAH	PB_BRAH	2005Nov	.	194	249	273	332	356
826181	667708	765605	19/11/2004	SL05	SL	2005	BB	SL05BR	BR	CPC	1	BRAH	PB_BRAH	2005Nov	.	172	206	213	276	272
826182	728237	766280	26/11/2004	SL05	SL	2005	BB	SL05BR	BR	TTS	1	BRAH	PB_BRAH	2005Nov	.	194	237	262	336	348
826183	667666	765681	11/11/2004	SL05	SL	2005	BB	SL05BR	BR	CPC	1	BRAH	PB_BRAH	2005Nov	.	238	277	288	354	382
826184	728116	766118	20/11/2004	SL05	SL	2005	BB	SL05BR	BR	TTS	1	BRAH	PB_BRAH	2005Nov	.	212	255	278	342	334
826187	728237	767183	01/12/2004	SL05	SL	2005	BB	SL05BR	BR	CCK	1	BRAH	PB_BRAH	2005Dec	.	204	225	247	312	340
826190	667673	765574	18/11/2004	SL05	SL	2005	BB	SL05BR	BR	CPC	1	BRAH	PB_BRAH	2005Nov	.	186	222	248	314	320
826193	667708	767940	14/11/2004	SL05	SL	2005	BB	SL05BR	BR	MDH	1	BRAH	PB_BRAH	2005Nov	.	216	262	275	360	360
826196	752384	765821	02/12/2004	SL05B	SL	2005	BB	SL05BBR	BR	CPC	1	BRAH	PB_BRAH	2005Dec	.	196	251	267	336	342
826197	728248	765835	20/11/2004	SL05B	SL	2005	BB	SL05BBR	BR	CPC	1	BRAH	PB_BRAH	2005Nov	.	212	252	277	332	348
826199	728071	765695	31/10/2004	SL05B	SL	2005	BB	SL05BBR	BR	CPC	1	BRAH	PB_BRAH	2005Nov	.	174	188	205	280	284
826200	728248	767112	26/11/2004	SL05	SL	2005	BB	SL05BR	BR	CCK	1	BRAH	PB_BRAH	2005Nov	.	206	260	288	334	338
826204	728071	765827	09/12/2004	SL05B	SL	2005	BB	SL05BBR	BR	CPC	1	BRAH	PB_BRAH	2005Dec	.	170	203	213	284	296
826206	728116	766273	07/12/2004	SL05	SL	2005	BB	SL05BR	BR	TTS	1	BRAH	PB_BRAH	2005Dec	.	206	250	264	338	334
826209	667666	765578	29/11/2004	SL05	SL	2005	BB	SL05BR	BR	CPC	1	BRAH	PB_BRAH	2005Nov	.	160	161	180	234	248
826210	667666	767960	23/11/2004	SL05	SL	2005	BB	SL05BR	BR	MDH	1	BRAH	PB_BRAH	2005Nov	.	202	246	260	338	340
826213	667708	765600	22/11/2004	SL05	SL	2005	BB	SL05BR	BR	CPC	1	BRAH	PB_BRAH	2005Nov	.	178	206	215	271	280
826220	667639	768004	29/11/2004	SL05	SL	2005	BB	SL05BR	BR	MDH	1	BRAH	PB_BRAH	2005Nov	.	184	216	239	310	316
826222	728237	766143	24/11/2004	SL05	SL	2005	BB	SL05BR	BR	TTS	1	BRAH	PB_BRAH	2005Nov	.	204	257	273	316	344
826224	728071	766141	25/11/2004	SL05	SL	2005	BB	SL05BR	BR	TTS	1	BRAH	PB_BRAH	2005Nov	.	194	207	232	292	300
826226	728116	766129	06/12/2004	SL05	SL	2005	BB	SL05BR	BR	TTS	1	BRAH	PB_BRAH	2005Dec	.	206	236	255	324	338
826229	728248	767172	01/12/2004	SL05	SL	2005	BB	SL05BR	BR	CCK	1	BRAH	PB_BRAH	2005Dec	.	192	229	264	332	334
826230	728116	765685	26/11/2004	SL05B	SL	2005	BB	SL05BBR	BR	CPC	1	BRAH	PB_BRAH	2005Nov	.	170	202	222	271	300
826232	667673	768058	18/11/2004	SL05	SL	2005	BB	SL05BR	BR	MDH	1	BRAH	PB_BRAH	2005Nov	.	194	210	230	297	304
826233	667666	765637	12/11/2004	SL05	SL	2005	BB	SL05BR	BR	CPC	1	BRAH	PB_BRAH	2005Nov	.	166	209	235	304	318
826236	667666	767892	27/11/2004	SL05	SL	2005	BB	SL05BR	BR	MDH	1	BRAH	PB_BRAH	2005Nov	.	164	.	.	.	.
826237	667673	768020	19/11/2004	SL05	SL	2005	BB	SL05BR	BR	MDH	1	BRAH	PB_BRAH	2005Nov	.	220	245	267	314	326
826239	728071	765700	09/11/2004	SL05B	SL	2005	BB	SL05BBR	BR	CPC	1	BRAH	PB_BRAH	2005Nov	.	210	243	262	314	330
826240	667639	765588	30/11/2004	SL05	SL	2005	BB	SL05BR	BR	CPC	1	BRAH	PB_BRAH	2005Nov	.	206	271	295	358	374
826242	728277	766277	13/11/2004	SL05	SL	2005	BB	SL05BR	BR	TTS	1	BRAH	PB_BRAH	2005Nov	.	178	227	229	293	310
826243	728116	766137	19/11/2004	SL05	SL	2005	BB	SL05BR	BR	TTS	1	BRAH	PB_BRAH	2005Nov	.	208	273	285	364	368
826244	667666	765631	29/11/2004	SL05	SL	2005	BB	SL05BR	BR	CPC	1	BRAH	PB_BRAH	2005Nov	.	222	274	275	342	360
826249	667673	767958	19/11/2004	SL05	SL	2005	BB	SL05BR	BR	MDH	1	BRAH	PB_BRAH	2005Nov	.	164	199	226	268	285
826251	667708	765518	09/12/2004	SL05	SL	2005	BB	SL05BR	BR	CPC	1	BRAH	PB_BRAH	2005Dec	.	180	229	243	316	300
826252	667673	768014	21/11/2004	SL05	SL	2005	BB	SL05BR	BR	MDH	1	BRAH	PB_BRAH	2005Nov	.	202	216	225	294	306
826255	728248	767080	03/12/2004	SL05	SL	2005	BB	SL05BR	BR	CCK	1	BRAH	PB_BRAH	2005Dec	.	196	238	266	318	346
826256	728237	767145	14/11/2004	SL05	SL	2005	BB	SL05BR	BR	CCK	1	BRAH	PB_BRAH	2005Nov	.	188	237	259	332	334
826257	667673	765492	27/11/2004	SL05	SL	2005	BB	SL05BR	BR	CPC	1	BRAH	PB_BRAH	2005Nov	.	204	237	260	340	338
826259	752384	767098	28/11/2004	SL05	SL	2005	BB	SL05BR	BR	CCK	1	BRAH	PB_BRAH	2005Nov	.	182	230	231	310	326
826260	667666	765516	05/11/2004	SL05	SL	2005	BB	SL05BR	BR	CPC	1	BRAH	PB_BRAH	2005Nov	.	222	243	257	336	358
826261	728248	766168	22/11/2004	SL05	SL	2005	BB	SL05BR	BR	TTS	1	BRAH	PB_BRAH	2005Nov	.	228	273	281	334	354
826265	667708	766928	13/12/2004	SL05	SL	2005	BB	SL05BR	BR	CPC	1	BRAH	PB_BRAH	2005Dec	.	154	191	208	271	287
826266	728116	765486	13/12/2004	SL05	SL	2005	BB	SL05BR	BR	MDH	1	BRAH	PB_BRAH	2005Dec	.	174	213	216	296	299
826267	667666	765669	13/12/2004	SL05	SL	2005	BB	SL05BR	BR	CPC	1	BRAH	PB_BRAH	2005Dec	.	182	174	194	251	264
826271	752384	767170	27/12/2004	SL05	SL	2005	BB	SL05BR	BR	CCK	1	BRAH	PB_BRAH	2005Dec	.	176	239	258	289	310
826274	667708	765508	19/12/2004	SL05	SL	2005	BB	SL05BR	BR	CPC	1	BRAH	PB_BRAH	2005Dec	.	186	233	253	322	350
826275	752384	767047	18/12/2004	SL05	SL	2005	BB	SL05BR	BR	CCK	1	BRAH	PB_BRAH	2005Dec	.	170	237	250	330	354
826281	667639	765590	03/01/2005	SL05	SL	2005	BB	SL05BR	BR	CPC	1	BRAH	PB_BRAH	2005Jan	.	192	224	253	320	324
826283	728277	766272	21/12/2004	SL05	SL	2005	BB	SL05BR	BR	TTS	1	BRAH	PB_BRAH	2005Dec	.	172	202	217	280	298
826287	667673	765540	08/01/2005	SL05	SL	2005	BB	SL05BR	BR	CPC	1	BRAH	PB_BRAH	2005Jan	.	170	214	238	290	316
826288	728248	766155	05/01/2005	SL05	SL	2005	BB	SL05BR	BR	TTS	1	BRAH	PB_BRAH	2005Jan	.	184	224	247	316	328
826292	728116	766120	18/12/2004	SL05	SL	2005	BB	SL05BR	BR	TTS	1	BRAH	PB_BRAH	2005Dec	.	140	168	198	232	253
826293	667666	765596	22/12/2004	SL05	SL	2005	BB	SL05BR	BR	CPC	1	BRAH	PB_BRAH	2005Dec	.	180	190	195	258	279
826294	728237	766877	27/12/2004	SL05	SL	2005	BB	SL05BR	BR	MDH	1	BRAH	PB_BRAH	2005Dec	.	156	217	222	299	328
826299	667673	765580	18/12/2004	SL05	SL	2005	BB	SL05BR	BR	CPC	1	BRAH	PB_BRAH	2005Dec	.	176	215	230	296	314
826300	667708	767846	15/12/2004	SL05	SL	2005	BB	SL05BR	BR	MDH	1	BRAH	PB_BRAH	2005Dec	.	176	217	240	314	318
826303	728071	767150	09/01/2005	SL05	SL	2005	BB	SL05BR	BR	CCK	1	BRAH	PB_BRAH	2005Jan	.	154	195	209	287	318
826304	667639	767897	14/12/2004	SL05	SL	2005	BB	SL05BR	BR	MDH	1	BRAH	PB_BRAH	2005Dec	.	180	217	252	326	336
826307	667639	768006	15/12/2004	SL05	SL	2005	BB	SL05BR	BR	MDH	1	BRAH	PB_BRAH	2005Dec	.	174	220	230	300	308
826311	728277	766921	31/01/2005	SL05	SL	2005	BB	SL05BR	BR	TTS	1	BRAH	PB_BRAH	2005Jan	.	112	152	183	233	252
826312	728277	767225	16/01/2005	SL05	SL	2005	BB	SL05BR	BR	MDH	1	BRAH	PB_BRAH	2005Jan	.	142	179	200	253	281
826316	728116	767161	15/01/2005	SL05	SL	2005	BB	SL05BR	BR	CCK	1	BRAH	PB_BRAH	2005Jan	.	150	205	235	282	312
826317	667639	766162	17/01/2005	SL05	SL	2005	BB	SL05BR	BR	CPC	1	BRAH	PB_BRAH	2005Jan	.	140	127	144	214	259
05T002	100969748	23170	15/09/2004	TK05	TK	2005	TC	TK05BR	BR	AAC	2	BELRD	SBXAA_BRB	2005Sep	23	195	279	308	344	360
05T006	100969971	23125	17/09/2004	TK05	TK	2005	TC	TK05BR	BR	AAC	2	BELRD	SPPAA_BRB	2005Sep	31	248	324	320	386	376
05T010	100969748	22045	20/09/2004	TK05	TK	2005	TC	TK05BR	BR	NAP	2	BELRD	NAPCO	2005Sep	18	134	183	205	243	236
05T014	100976233	12380	22/09/2004	TK05	TK	2005	TC	TK05BR	BR	NAP	2	BELRD	NAPCO	2005Sep	34	207	264	293	322	324
05T015	100969748	23190	23/09/2004	TK05	TK	2005	TC	TK05BR	BR	AAC	2	BELRD	SBXAA_BRB	2005Sep	26	182	254	254	314	308
05T016	100976200	12472	23/09/2004	TK05	TK	2005	TC	TK05BR	BR	NAP	2	BELRD	NAPCO	2005Sep	32	252	288	292	356	352
05T019	100969748	22300	24/09/2004	TK05	TK	2005	TC	TK05BR	BR	NAP	2	BELRD	NAPCO	2005Sep	26	158	213	226	289	287
05T028	100969748	25122	25/09/2004	TK05	TK	2005	TC	TK05BR	BR	XH9	2	BELRD	AXMAN_BB	2005Sep	30	189	249	284	332	358
05T029	100969748	25237	25/09/2004	TK05	TK	2005	TC	TK05BR	BR	XH9	2	BELRD	MANMAN_BB	2005Sep	28	182	258	270	328	326
05T031	100969748	25135	29/09/2004	TK05	TK	2005	TC	TK05BR	BR	XH9	2	BELRD	MANMAN_AX	2005Sep	33	182	261	285	340	328
05T034	100969971	25239	27/09/2004	TK05	TK	2005	TC	TK05BR	BR	XH9	2	BELRD	MANMAN_BX	2005Sep	27	190	253	257	322	322
825944	667712	765535	28/09/2004	TK05	TK	2005	BB	TK05BR	BR	CPC	1	BRAH	PB_BRAH	2005Sep	26	187	245	258	328	318
05T038	ALS00B1766	25172	28/09/2004	TK05	TK	2005	TC	TK05BR	BR	XH9	2	NAP	AXMAN_AX	2005Sep	36	199	274	293	348	356
05T041	100969971	23293	28/09/2004	TK05	TK	2005	TC	TK05BR	BR	AAC	2	BELRD	SPPAA_BRB	2005Sep	29	222	286	324	368	368
05T050	100969748	23022	29/09/2004	TK05	TK	2005	TC	TK05BR	BR	AAC	2	BELRD	AXBXAA_BRB	2005Sep	31	203	271	284	320	318
825949	667629	765584	30/09/2004	TK05	TK	2005	BB	TK05BR	BR	CPC	1	BRAH	PB_BRAH	2005Sep	33	210	282	298	380	372
05T054	100976233	13027	30/09/2004	TK05	TK	2005	TC	TK05BR	BR	AAC	2	BELRD	NAPAA_BRB	2005Sep	36	112	185	224	270	282
05T058	ALS00B1766	22409	01/10/2004	TK05	TK	2005	TC	TK05BR	BR	NAP	2	NAP	NAPCO	2005Oct	30	181	256	272	338	344
05T059	100964757	22082	01/10/2004	TK05	TK	2005	TC	TK05BR	BR	NAP	2	BELRD	NAPCO	2005Oct	26	129	194	215	257	260
05T062	100976200	12100	.	TK05	TK	2005	TC	TK05BR	BR	NAP	2	BELRD	NAPCO	2005Oct	31	164	.	.	.	.
05T068	100969748	22353	02/10/2004	TK05	TK	2005	TC	TK05BR	BR	NAP	2	BELRD	NAPCO	2005Oct	33	199	259	278	330	338
05T069	ALS00B1766	23274	02/10/2004	TK05	TK	2005	TC	TK05BR	BR	AAC	2	NAP	SBXAA_BRB	2005Oct	38	190	271	274	342	338
05T070	100976233	12023	02/10/2004	TK05	TK	2005	TC	TK05BR	BR	NAP	2	BELRD	AXNAPCO	2005Oct	26	203	254	290	326	322
825952	728102	766166	02/10/2004	TK05	TK	2005	BB	TK05BR	BR	TTS	1	BRAH	PB_BRAH	2005Oct	29	186	253	278	330	338
05T078	100969971	23140	03/10/2004	TK05	TK	2005	TC	TK05BR	BR	AAC	2	BELRD	SPPAA_BRB	2005Oct	41	221	277	306	362	346
05T079	100976145	13072	03/10/2004	TK05	TK	2005	TC	TK05BR	BR	AAC	2	BELRD	SBXAA_BRB	2005Oct	35	228	276	312	350	352
05T080	100969748	23244	02/10/2004	TK05	TK	2005	TC	TK05BR	BR	AAC	2	BELRD	SBXAA_BRB	2005Oct	32	188	254	263	.	.
05T084	ALS00B1766	25151	04/10/2004	TK05	TK	2005	TC	TK05BR	BR	XH9	2	NAP	AXMAN_BX	2005Oct	35	183	262	300	336	340
05T085	100976145	12474	03/10/2004	TK05	TK	2005	TC	TK05BR	BR	NAP	2	BELRD	NAPCO	2005Oct	29	129	191	220	252	257
05T107	ALS00B1766	22087	06/10/2004	TK05	TK	2005	TC	TK05BR	BR	NAP	2	NAP	NAPCO	2005Oct	28	165	202	234	276	271
05T109	100976233	13201	06/10/2004	TK05	TK	2005	TC	TK05BR	BR	AAC	2	BELRD	SBXAA_BRB	2005Oct	30	209	283	290	356	336
05T112	100976145	12028	06/10/2004	TK05	TK	2005	TC	TK05BR	BR	NAP	2	BELRD	AXNAPCO	2005Oct	36	187	228	263	293	287
05T117	100976233	12233	07/10/2004	TK05	TK	2005	TC	TK05BR	BR	NAP	2	BELRD	NAPCO	2005Oct	30	214	238	269	306	318
825962	728102	766132	07/10/2004	TK05	TK	2005	BB	TK05BR	BR	TTS	1	BRAH	PB_BRAH	2005Oct	24	173	250	260	332	330
825964	667712	767908	07/10/2004	TK05	TK	2005	BB	TK05BR	BR	MDH	1	BRAH	PB_BRAH	2005Oct	28	161	229	257	304	322
05T128	100976233	13086	08/10/2004	TK05	TK	2005	TC	TK05BR	BR	AAC	2	BELRD	SBXAA_BRB	2005Oct	39	220	260	261	324	334
05T129	ALS00B1766	22421	08/10/2004	TK05	TK	2005	TC	TK05BR	BR	NAP	2	NAP	NAPCO	2005Oct	30	181	249	275	314	340
05T131	100976145	13025	08/10/2004	TK05	TK	2005	TC	TK05BR	BR	AAC	2	BELRD	SBXAA_BRB	2005Oct	33	221	269	300	338	338
05T133	100976233	12179	08/10/2004	TK05	TK	2005	TC	TK05BR	BR	NAP	2	BELRD	NAPCO	2005Oct	24	180	221	225	284	302
05T139	100976233	12096	09/10/2004	TK05	TK	2005	TC	TK05BR	BR	NAP	2	BELRD	NAPCO	2005Oct	36	196	250	290	316	340
05T140	ALS00Y11602	22408	09/10/2004	TK05	TK	2005	TC	TK05BR	BR	NAP	2	NAP	NAPCO	2005Oct	30	179	233	250	318	346
05T141	100964757	22363	09/10/2004	TK05	TK	2005	TC	TK05BR	BR	NAP	2	BELRD	NAPCO	2005Oct	34	217	.	.	.	.
05T149	ALS00B1766	22040	09/10/2004	TK05	TK	2005	TC	TK05BR	BR	NAP	2	NAP	NAPCO	2005Oct	32	184	227	235	293	312
825970	667712	765536	10/10/2004	TK05	TK	2005	BB	TK05BR	BR	CPC	1	BRAH	PB_BRAH	2005Oct	29	190	252	265	296	300
05T159	100969748	22322	10/10/2004	TK05	TK	2005	TC	TK05BR	BR	NAP	2	BELRD	NAPCO	2005Oct	29	170	216	230	273	287
05T161	100976233	13058	10/10/2004	TK05	TK	2005	TC	TK05BR	BR	AAC	2	BELRD	SBXAA_BRB	2005Oct	30	192	227	238	283	291
05T162	100976255	12174	10/10/2004	TK05	TK	2005	TC	TK05BR	BR	NAP	2	BELRD	NAPCO	2005Oct	32	178	218	232	295	291
05T163	ALS00Y11602	25051	10/10/2004	TK05	TK	2005	TC	TK05BR	BR	XH9	2	NAP	AXMAN_BB	2005Oct	33	191	227	256	306	310
825975	728102	766128	10/10/2004	TK05	TK	2005	BB	TK05BR	BR	TTS	1	BRAH	PB_BRAH	2005Oct	38	194	.	.	.	.
825976	727837	766149	10/10/2004	TK05	TK	2005	BB	TK05BR	BR	TTS	1	BRAH	PB_BRAH	2005Oct	37	177	247	259	326	332
05T168	ALS00B1766	25258	11/10/2004	TK05	TK	2005	TC	TK05BR	BR	XH9	2	NAP	AXMAN_BB	2005Oct	30	200	266	284	340	354
05T169	ALS00Y11602	22339	11/10/2004	TK05	TK	2005	TC	TK05BR	BR	NAP	2	NAP	NAPCO	2005Oct	34	190	260	270	338	360
825978	728102	765725	11/10/2004	TK05	TK	2005	BB	TK05BR	BR	CPC	1	BRAH	PB_BRAH	2005Oct	27	182	259	267	312	320
825981	728102	766238	12/10/2004	TK05	TK	2005	BB	TK05BR	BR	TTS	1	BRAH	PB_BRAH	2005Oct	33	202	278	298	364	388
05T187	100976255	12334	.	TK05	TK	2005	TC	TK05BR	BR	NAP	2	BELRD	NAPCO	2005Oct	33	173	.	.	.	.
05T194	100976233	13223	13/10/2004	TK05	TK	2005	TC	TK05BR	BR	AAC	2	BELRD	SPPAA_BRB	2005Oct	34	220	275	284	334	340
825983	667629	765485	13/10/2004	TK05	TK	2005	BB	TK05BR	BR	CPC	1	BRAH	PB_BRAH	2005Oct	32	170	239	250	314	328
05T209	ALS00Y11602	25242	15/10/2004	TK05	TK	2005	TC	TK05BR	BR	XH9	2	NAP	AXMAN_AX	2005Oct	30	160	224	246	304	322
05T215	100976233	12280	15/10/2004	TK05	TK	2005	TC	TK05BR	BR	NAP	2	BELRD	NAPCO	2005Oct	31	217	250	250	302	318
05T216	100976233	13076	.	TK05	TK	2005	TC	TK05BR	BR	AAC	2	BELRD	SBXAA_BRB	2005Oct	32	193	269	280	330	332
05T223	ALS00Y11602	22328	16/10/2004	TK05	TK	2005	TC	TK05BR	BR	NAP	2	NAP	NAPCO	2005Oct	39	206	266	312	358	350
05T226	100976255	13161	17/10/2004	TK05	TK	2005	TC	TK05BR	BR	AAC	2	BELRD	SPPAA_BRB	2005Oct	32	217	266	267	308	316
05T227	100976200	12377	17/10/2004	TK05	TK	2005	TC	TK05BR	BR	NAP	2	BELRD	NAPCO	2005Oct	35	158	252	267	326	342
05T229	100976233	13020	16/10/2004	TK05	TK	2005	TC	TK05BR	BR	AAC	2	BELRD	AXBXAA_BRB	2005Oct	30	220	254	263	314	324
05T230	100976233	13034	17/10/2004	TK05	TK	2005	TC	TK05BR	BR	AAC	2	BELRD	SBXAA_BRB	2005Oct	28	178	220	225	280	293
05T232	100976233	13190	17/10/2004	TK05	TK	2005	TC	TK05BR	BR	AAC	2	BELRD	SBXAA_BRB	2005Oct	28	230	245	282	338	322
825995	667629	767835	17/10/2004	TK05	TK	2005	BB	TK05BR	BR	MDH	1	BRAH	PB_BRAH	2005Oct	35	193	264	287	356	374
825998	727837	766171	.	TK05	TK	2005	BB	TK05BR	BR	TTS	1	BRAH	PB_BRAH	2005Oct	36	158	.	.	.	.
05T239	100976233	13142	18/10/2004	TK05	TK	2005	TC	TK05BR	BR	AAC	2	BELRD	SPPAA_BRB	2005Oct	35	218	255	283	320	332
825999	728102	767228	18/10/2004	TK05	TK	2005	BB	TK05BR	BR	MDH	1	BRAH	PB_BRAH	2005Oct	30	183	250	255	316	336
05T246	ALS00B1766	23116	19/10/2004	TK05	TK	2005	TC	TK05BR	BR	AAC	2	NAP	SPPAA_BRB	2005Oct	29	196	237	252	290	304
05T259	ALS00B1766	22007	21/10/2004	TK05	TK	2005	TC	TK05BR	BR	NAP	2	NAP	NAPCO	2005Oct	30	163	219	241	284	310
05T261	ALS00Y11602	22379	21/10/2004	TK05	TK	2005	TC	TK05BR	BR	NAP	2	NAP	NAPCO	2005Oct	25	135	179	209	239	247
05T263	ALS00Y11602	22173	22/10/2004	TK05	TK	2005	TC	TK05BR	BR	NAP	2	NAP	NAPCO	2005Oct	33	158	221	246	298	314
826006	728102	766165	22/10/2004	TK05	TK	2005	BB	TK05BR	BR	TTS	1	BRAH	PB_BRAH	2005Oct	33	200	279	283	358	352
05T275	100976145	12284	25/10/2004	TK05	TK	2005	TC	TK05BR	BR	NAP	2	BELRD	NAPCO	2005Oct	29	168	250	253	296	299
05T279	100976145	12357	25/10/2004	TK05	TK	2005	TC	TK05BR	BR	NAP	2	BELRD	NAPCO	2005Oct	35	201	269	297	336	344
05T285	100964757	23288	27/10/2004	TK05	TK	2005	TC	TK05BR	BR	AAC	2	BELRD	SBXAA_BRB	2005Oct	31	199	235	258	314	316
05T290	100976233	12447	27/10/2004	TK05	TK	2005	TC	TK05BR	BR	NAP	2	BELRD	NAPCO	2005Oct	26	183	264	280	328	326
05T293	100976233	12085	28/10/2004	TK05	TK	2005	TC	TK05BR	BR	NAP	2	BELRD	NAPCO	2005Oct	32	175	244	270	334	.
05T295	ALS00B1766	22222	29/10/2004	TK05	TK	2005	TC	TK05BR	BR	NAP	2	NAP	NAPCO	2005Oct	28	156	239	244	289	308
05T296	100976233	12071	29/10/2004	TK05	TK	2005	TC	TK05BR	BR	NAP	2	BELRD	AXNAPCO	2005Oct	37	195	260	268	324	334
05T297	ALS00Y11602	22174	29/10/2004	TK05	TK	2005	TC	TK05BR	BR	NAP	2	NAP	NAPCO	2005Oct	36	156	.	.	.	.
826012	667712	765607	01/11/2004	TK05	TK	2005	BB	TK05BR	BR	CPC	1	BRAH	PB_BRAH	2005Nov	35	158	258	272	336	348
05T309	ALS00Y11602	22025	02/11/2004	TK05	TK	2005	TC	TK05BR	BR	NAP	2	NAP	NAPCO	2005Nov	37	192	245	261	332	312
05T311	100976233	12108	02/11/2004	TK05	TK	2005	TC	TK05BR	BR	NAP	2	BELRD	NAPCO	2005Nov	34	169	210	226	285	300
05T312	ALS00B1766	25166	02/11/2004	TK05	TK	2005	TC	TK05BR	BR	XH9	2	NAP	AXMAN_AX	2005Nov	30	167	228	255	295	306
05T318	100976145	12410	04/11/2004	TK05	TK	2005	TC	TK05BR	BR	NAP	2	BELRD	NAPCO	2005Nov	29	154	234	247	298	302
05T319	100976233	12437	02/11/2004	TK05	TK	2005	TC	TK05BR	BR	NAP	2	BELRD	NAPCO	2005Nov	34	171	232	259	304	308
826017	667712	768062	04/11/2004	TK05	TK	2005	BB	TK05BR	BR	MDH	1	BRAH	PB_BRAH	2005Nov	29	161	244	272	320	336
05T321	ALS00B1766	23205	05/11/2004	TK05	TK	2005	TC	TK05BR	BR	AAC	2	NAP	SBXAA_BRB	2005Nov	33	158	218	247	306	304
05T326	100976233	13177	07/11/2004	TK05	TK	2005	TC	TK05BR	BR	AAC	2	BELRD	SBXAA_BRB	2005Nov	36	164	217	250	286	283
826030	728102	767049	17/11/2004	TK05	TK	2005	BB	TK05BR	BR	CCK	1	BRAH	PB_BRAH	2005Nov	30	157	229	254	318	336
826034	728102	767218	21/11/2004	TK05	TK	2005	BB	TK05BR	BR	MDH	1	BRAH	PB_BRAH	2005Nov	34	166	247	274	334	344
826036	728201	766135	23/11/2004	TK05	TK	2005	BB	TK05BR	BR	TTS	1	BRAH	PB_BRAH	2005Nov	33	143	.	.	.	.
826041	667712	767991	25/11/2004	TK05	TK	2005	BB	TK05BR	BR	MDH	1	BRAH	PB_BRAH	2005Nov	21	146	234	266	328	348
826043	667712	765678	25/11/2004	TK05	TK	2005	BB	TK05BR	BR	CPC	1	BRAH	PB_BRAH	2005Nov	24	134	195	220	270	288
05T374	100976200	12443	27/11/2004	TK05	TK	2005	TC	TK05BR	BR	NAP	2	BELRD	NAPCO	2005Nov	38	150	206	223	282	289
05T382	100969720	23279	02/12/2004	TK05	TK	2005	TC	TK05BR	BR	AAC	2	BELRD	SPPAA_BRB	2005Dec	33	161	203	205	259	264
05T384	100976255	12330	03/12/2004	TK05	TK	2005	TC	TK05BR	BR	NAP	2	BELRD	NAPCO	2005Dec	35	158	214	232	252	266
05T386	100976200	13165	04/12/2004	TK05	TK	2005	TC	TK05BR	BR	AAC	2	BELRD	SBXAA_BRB	2005Dec	30	175	229	235	295	314
826056	728102	767177	10/12/2004	TK05	TK	2005	BB	TK05BR	BR	CCK	1	BRAH	PB_BRAH	2005Dec	32	132	189	214	271	276
826060	728102	766953	22/12/2004	TK05	TK	2005	BB	TK05BR	BR	MDH	1	BRAH	PB_BRAH	2005Dec	21	104	170	203	257	279
100994052	100976200	100978952	17/09/2005	BEL06	BE	2006	TC	BEL06BE	BE	BEL	2	BELRD	AXBEL_AX	2006Sep	34	236	284	356	378	415
825418	667666	699518	26/09/2005	BEL06	BE	2006	BB	BEL06BE	BE	BEL	1	BRAH	PB_BRAH	2006Sep	33	266	304	336	388	380
100994054	100976200	100978993	29/09/2005	BEL06	BE	2006	TC	BEL06BE	BE	BEL	2	BELRD	AXMAN_AX	2006Sep	35	321	368	408	452	464
100994055	100976200	100988340	29/09/2005	BEL06	BE	2006	TC	BEL06BE	BE	BEL	2	BELRD	AXBEL_CB	2006Sep	32	256	302	346	388	437
825421	667666	721138	29/09/2005	BEL06	BE	2006	BB	BEL06BE	BE	BEL	1	BRAH	PB_BRAH	2006Sep	30	212	254	292	350	359
100994058	100992949	100988377	02/10/2005	BEL06	BE	2006	TC	BEL06BE	BE	BEL	2	NAP	AXBEL_BX	2006Oct	42	264	302	318	322	.
825423	743071	699537	02/10/2005	BEL06	BE	2006	BB	BEL06BE	BE	BEL	1	BRAH	PB_BRAH	2006Oct	30	248	300	350	416	436
825425	667666	751532	30/09/2005	BEL06	BE	2006	BB	BEL06BE	BE	BEL	1	BRAH	PB_BRAH	2006Sep	35	243	278	320	376	384
825427	667712	767000	02/10/2005	BEL06	BE	2006	BB	BEL06BE	BE	MDH	1	BRAH	PB_BRAH	2006Oct	31	213	238	298	358	368
825429	667669	699481	05/10/2005	BEL06	BE	2006	BB	BEL06BE	BE	BEL	1	BRAH	PB_BRAH	2006Oct	40	276	314	328	400	460
825431	728230	699445	04/10/2005	BEL06	BE	2006	BB	BEL06BE	BE	BEL	1	BRAH	PB_BRAH	2006Oct	36	254	312	364	420	442
100994064	100976153	100988273	05/10/2005	BEL06	BE	2006	TC	BEL06BE	BE	BEL	2	BELRD	SBXBEL_AX	2006Oct	29	228	268	296	362	356
825434	743071	721878	06/10/2005	BEL06	BE	2006	BB	BEL06BE	BE	BEL	1	BRAH	PB_BRAH	2006Oct	34	207	228	268	320	332
825435	667666	699427	06/10/2005	BEL06	BE	2006	BB	BEL06BE	BE	BEL	1	BRAH	PB_BRAH	2006Oct	30	214	236	256	298	299
825439	728230	699471	30/09/2005	BEL06	BE	2006	BB	BEL06BE	BE	BEL	1	BRAH	PB_BRAH	2006Sep	33	257	290	344	406	416
100994065	100976240	100979009	06/10/2005	BEL06	BE	2006	TC	BEL06BE	BE	BEL	2	BELRD	AXMAN_AX	2006Oct	38	277	304	342	396	408
100994066	100976137	100988404	05/10/2005	BEL06	BE	2006	TC	BEL06BE	BE	BEL	2	BELRD	SPPBEL_CB	2006Oct	38	271	308	362	408	404
100994068	100987827	100988372	05/10/2005	BEL06	BE	2006	TC	BEL06BE	BE	BEL	2	BELRD	AXBEL_AX	2006Oct	30	213	266	310	368	393
100994069	100976153	100982808	04/10/2005	BEL06	BE	2006	TC	BEL06BE	BE	BEL	2	BELRD	AXBEL_AX	2006Oct	38	257	280	312	358	379
825440	667666	699562	05/10/2005	BEL06	BE	2006	BB	BEL06BE	BE	BEL	1	BRAH	PB_BRAH	2006Oct	40	263	282	302	368	375
825441	667669	767776	07/10/2005	BEL06	BE	2006	BB	BEL06BE	BE	MDH	1	BRAH	PB_BRAH	2006Oct	40	285	324	348	402	431
825617	667666	766960	07/10/2005	BEL06	BE	2006	BB	BEL06BE	BE	MDH	1	BRAH	PB_BRAH	2006Oct	30	234	272	332	378	420
100994075	100976153	100988331	07/10/2005	BEL06	BE	2006	TC	BEL06BE	BE	BEL	2	BELRD	SPPBEL_AX	2006Oct	30	242	268	302	358	379
825442	667666	699523	06/10/2005	BEL06	BE	2006	BB	BEL06BE	BE	BEL	1	BRAH	PB_BRAH	2006Oct	32	253	292	344	392	406
825443	667712	767726	06/10/2005	BEL06	BE	2006	BB	BEL06BE	BE	MDH	1	BRAH	PB_BRAH	2006Oct	33	231	.	.	.	.
825444	728154	699539	07/10/2005	BEL06	BE	2006	BB	BEL06BE	BE	BEL	1	BRAH	PB_BRAH	2006Oct	30	228	262	306	348	378
825446	667712	767746	.	BEL06	BE	2006	BB	BEL06BE	BE	MDH	1	BRAH	PB_BRAH	2006Oct	35	270	.	.	.	.
825448	728230	751550	10/10/2005	BEL06	BE	2006	BB	BEL06BE	BE	BEL	1	BRAH	PB_BRAH	2006Oct	31	253	282	328	.	.
825449	728230	699480	10/10/2005	BEL06	BE	2006	BB	BEL06BE	BE	BEL	1	BRAH	PB_BRAH	2006Oct	33	236	286	334	392	425
825451	667632	699755	09/10/2005	BEL06	BE	2006	BB	BEL06BE	BE	BEL	1	BRAH	PB_BRAH	2006Oct	38	266	296	324	382	390
825452	667669	751518	08/10/2005	BEL06	BE	2006	BB	BEL06BE	BE	BEL	1	BRAH	PB_BRAH	2006Oct	32	250	264	246	364	404
100994078	100976200	100982576	08/10/2005	BEL06	BE	2006	TC	BEL06BE	BE	BEL	2	BELRD	AXBEL_AX	2006Oct	40	243	300	350	392	416
100994079	100987827	100982613	08/10/2005	BEL06	BE	2006	TC	BEL06BE	BE	BEL	2	BELRD	AXBEL_AX	2006Oct	45	234	272	300	354	352
825453	667632	721802	09/10/2005	BEL06	BE	2006	BB	BEL06BE	BE	BEL	1	BRAH	PB_BRAH	2006Oct	33	238	276	310	386	422
100994083	100976153	100978827	10/10/2005	BEL06	BE	2006	TC	BEL06BE	BE	BEL	2	BELRD	NAPBEL_BX	2006Oct	35	263	270	314	376	383
100994084	100987827	100988428	10/10/2005	BEL06	BE	2006	TC	BEL06BE	BE	BEL	2	BELRD	NAPBEL_BX	2006Oct	45	263	326	340	382	430
825455	667712	699470	10/10/2005	BEL06	BE	2006	BB	BEL06BE	BE	BEL	1	BRAH	PB_BRAH	2006Oct	35	269	294	330	404	449
825456	742657	751439	11/10/2005	BEL06	BE	2006	BB	BEL06BE	BE	BEL	1	BRAH	PB_BRAH	2006Oct	38	286	314	350	444	452
100994085	100987763	100988432	11/10/2005	BEL06	BE	2006	TC	BEL06BE	BE	BEL	2	BELRD	AXBEL_AX	2006Oct	35	272	316	348	378	415
100994087	100976137	100982644	12/10/2005	BEL06	BE	2006	TC	BEL06BE	BE	BEL	2	BELRD	AXBXMAN_AX	2006Oct	30	249	282	300	338	350
825459	728230	751450	11/10/2005	BEL06	BE	2006	BB	BEL06BE	BE	BEL	1	BRAH	PB_BRAH	2006Oct	39	253	296	330	408	426
825461	742657	750495	12/10/2005	BEL06	BE	2006	BB	BEL06BE	BE	BEL	1	BRAH	PB_BRAH	2006Oct	33	223	264	314	370	392
100994090	100992946	100979017	12/10/2005	BEL06	BE	2006	TC	BEL06BE	BE	BEL	2	NAP	AXBXBEL_CB	2006Oct	35	244	274	302	338	376
100994091	100976240	100978960	12/10/2005	BEL06	BE	2006	TC	BEL06BE	BE	BEL	2	BELRD	SBXBEL_BX	2006Oct	36	217	244	286	318	323
825462	667669	699500	13/10/2005	BEL06	BE	2006	BB	BEL06BE	BE	BEL	1	BRAH	PB_BRAH	2006Oct	28	226	268	312	366	386
100994095	100992949	100988274	13/10/2005	BEL06	BE	2006	TC	BEL06BE	BE	BEL	2	NAP	AXBEL_AX	2006Oct	45	269	302	334	402	.
100994096	100992946	100978868	13/10/2005	BEL06	BE	2006	TC	BEL06BE	BE	BEL	2	NAP	NAPBEL_BX	2006Oct	40	283	348	416	472	492
100994097	100987827	100982737	13/10/2005	BEL06	BE	2006	TC	BEL06BE	BE	BEL	2	BELRD	AXBXBEL_CB	2006Oct	40	216	270	310	364	391
825464	667669	767808	13/10/2005	BEL06	BE	2006	BB	BEL06BE	BE	MDH	1	BRAH	PB_BRAH	2006Oct	40	275	314	358	408	435
825465	667669	767807	14/10/2005	BEL06	BE	2006	BB	BEL06BE	BE	MDH	1	BRAH	PB_BRAH	2006Oct	33	240	282	308	376	400
825466	667666	751435	14/10/2005	BEL06	BE	2006	BB	BEL06BE	BE	BEL	1	BRAH	PB_BRAH	2006Oct	30	222	256	292	348	393
825467	667669	751536	14/10/2005	BEL06	BE	2006	BB	BEL06BE	BE	BEL	1	BRAH	PB_BRAH	2006Oct	31	226	260	306	362	398
100994100	100976200	100988413	14/10/2005	BEL06	BE	2006	TC	BEL06BE	BE	BEL	2	BELRD	AXBEL_AX	2006Oct	36	234	280	326	366	411
825469	742657	699478	13/10/2005	BEL06	BE	2006	BB	BEL06BE	BE	BEL	1	BRAH	PB_BRAH	2006Oct	34	254	276	328	388	393
100994104	100976200	100978994	12/10/2005	BEL06	BE	2006	TC	BEL06BE	BE	BEL	2	BELRD	AXBXBEL_CB	2006Oct	33	252	286	338	390	412
100994105	100976137	100979023	14/10/2005	BEL06	BE	2006	TC	BEL06BE	BE	BEL	2	BELRD	NAPMAN_AX	2006Oct	35	233	270	306	362	361
100994106	100987763	100982686	12/10/2005	BEL06	BE	2006	TC	BEL06BE	BE	BEL	2	BELRD	AXBEL_CB	2006Oct	35	219	262	282	346	373
100994109	100976137	100988361	17/10/2005	BEL06	BE	2006	TC	BEL06BE	BE	BEL	2	BELRD	AXBEL_BX	2006Oct	41	272	306	.	.	.
100994111	100976137	100988312	16/10/2005	BEL06	BE	2006	TC	BEL06BE	BE	BEL	2	BELRD	AXBXBEL_AX	2006Oct	30	224	248	290	316	332
825474	667669	699504	16/10/2005	BEL06	BE	2006	BB	BEL06BE	BE	BEL	1	BRAH	PB_BRAH	2006Oct	34	270	290	318	380	368
825475	728230	721892	15/10/2005	BEL06	BE	2006	BB	BEL06BE	BE	BEL	1	BRAH	PB_BRAH	2006Oct	40	269	288	354	396	424
825476	667669	699540	17/10/2005	BEL06	BE	2006	BB	BEL06BE	BE	BEL	1	BRAH	PB_BRAH	2006Oct	35	250	290	314	396	393
825639	755542	751459	15/10/2005	BEL06	BE	2006	BB	BEL06BE	BE	BEL	1	BRAH	PB_BRAH	2006Oct	30	200	244	286	338	334
100994116	100987763	100978902	17/10/2005	BEL06	BE	2006	TC	BEL06BE	BE	BEL	2	BELRD	AXBEL_BX	2006Oct	35	255	320	362	402	406
825477	667669	751493	16/10/2005	BEL06	BE	2006	BB	BEL06BE	BE	BEL	1	BRAH	PB_BRAH	2006Oct	34	250	.	.	.	.
825478	667666	767016	17/10/2005	BEL06	BE	2006	BB	BEL06BE	BE	MDH	1	BRAH	PB_BRAH	2006Oct	30	214	270	308	360	400
825479	667666	751504	16/10/2005	BEL06	BE	2006	BB	BEL06BE	BE	BEL	1	BRAH	PB_BRAH	2006Oct	35	280	308	368	436	457
825480	667712	699532	17/10/2005	BEL06	BE	2006	BB	BEL06BE	BE	BEL	1	BRAH	PB_BRAH	2006Oct	35	239	272	300	364	370
100994122	100976200	100982633	17/10/2005	BEL06	BE	2006	TC	BEL06BE	BE	BEL	2	BELRD	AXBEL_AX	2006Oct	39	233	290	326	378	403
825485	728154	699510	16/10/2005	BEL06	BE	2006	BB	BEL06BE	BE	BEL	1	BRAH	PB_BRAH	2006Oct	40	259	308	362	438	451
825486	667666	699457	18/10/2005	BEL06	BE	2006	BB	BEL06BE	BE	BEL	1	BRAH	PB_BRAH	2006Oct	40	253	256	318	386	400
825487	667669	767698	18/10/2005	BEL06	BE	2006	BB	BEL06BE	BE	MDH	1	BRAH	PB_BRAH	2006Oct	35	238	268	320	372	389
100994125	100976137	100979001	18/10/2005	BEL06	BE	2006	TC	BEL06BE	BE	BEL	2	BELRD	AXBEL_CB	2006Oct	36	221	276	328	368	406
100994127	100987763	100988425	17/10/2005	BEL06	BE	2006	TC	BEL06BE	BE	BEL	2	BELRD	AXBEL_BX	2006Oct	37	227	302	320	386	388
825490	743071	721102	19/10/2005	BEL06	BE	2006	BB	BEL06BE	BE	BEL	1	BRAH	PB_BRAH	2006Oct	35	229	252	298	340	359
100994130	100976240	100978988	18/10/2005	BEL06	BE	2006	TC	BEL06BE	BE	BEL	2	BELRD	AXBEL_CB	2006Oct	40	248	292	330	394	395
825491	667712	721850	19/10/2005	BEL06	BE	2006	BB	BEL06BE	BE	BEL	1	BRAH	PB_BRAH	2006Oct	35	235	276	334	398	434
825492	728230	751490	19/10/2005	BEL06	BE	2006	BB	BEL06BE	BE	BEL	1	BRAH	PB_BRAH	2006Oct	31	225	258	288	346	366
100994132	100992946	100982688	19/10/2005	BEL06	BE	2006	TC	BEL06BE	BE	BEL	2	NAP	AXBEL_BX	2006Oct	36	286	348	382	472	450
100994133	100976153	100978810	19/10/2005	BEL06	BE	2006	TC	BEL06BE	BE	BEL	2	BELRD	AXBXBEL_AX	2006Oct	35	240	282	308	368	394
100994134	100976200	100988294	19/10/2005	BEL06	BE	2006	TC	BEL06BE	BE	BEL	2	BELRD	SPPBEL_AX	2006Oct	36	248	306	348	386	420
825493	728154	721860	19/10/2005	BEL06	BE	2006	BB	BEL06BE	BE	BEL	1	BRAH	PB_BRAH	2006Oct	44	238	212	220	244	.
825494	728237	767785	19/10/2005	BEL06	BE	2006	BB	BEL06BE	BE	MDH	1	BRAH	PB_BRAH	2006Oct	35	223	268	320	384	413
825495	667669	767744	19/10/2005	BEL06	BE	2006	BB	BEL06BE	BE	MDH	1	BRAH	PB_BRAH	2006Oct	40	258	290	334	402	430
825643	755542	699479	19/10/2005	BEL06	BE	2006	BB	BEL06BE	BE	BEL	1	BRAH	PB_BRAH	2006Oct	34	235	272	312	346	360
825497	667666	751513	20/10/2005	BEL06	BE	2006	BB	BEL06BE	BE	BEL	1	BRAH	PB_BRAH	2006Oct	34	234	268	304	370	391
825498	742858	751469	20/10/2005	BEL06	BE	2006	BB	BEL06BE	BE	BEL	1	BRAH	PB_BRAH	2006Oct	34	232	272	320	382	402
100994145	100976240	100978909	20/10/2005	BEL06	BE	2006	TC	BEL06BE	BE	BEL	2	BELRD	AXBEL_BX	2006Oct	44	173	228	254	342	340
100994146	100976153	100982599	20/10/2005	BEL06	BE	2006	TC	BEL06BE	BE	BEL	2	BELRD	AXBXBEL_BX	2006Oct	39	225	258	302	350	362
825500	667666	721822	21/10/2005	BEL06	BE	2006	BB	BEL06BE	BE	BEL	1	BRAH	PB_BRAH	2006Oct	37	252	284	304	350	380
825501	667712	699534	21/10/2005	BEL06	BE	2006	BB	BEL06BE	BE	BEL	1	BRAH	PB_BRAH	2006Oct	32	223	268	322	378	392
100994147	100987827	100982693	20/10/2005	BEL06	BE	2006	TC	BEL06BE	BE	BEL	2	BELRD	AXBEL_CB	2006Oct	40	175	224	270	322	343
825502	667712	751473	21/10/2005	BEL06	BE	2006	BB	BEL06BE	BE	BEL	1	BRAH	PB_BRAH	2006Oct	25	210	246	292	356	382
825503	743071	699408	21/10/2005	BEL06	BE	2006	BB	BEL06BE	BE	BEL	1	BRAH	PB_BRAH	2006Oct	30	234	276	314	390	423
825504	667666	721130	21/10/2005	BEL06	BE	2006	BB	BEL06BE	BE	BEL	1	BRAH	PB_BRAH	2006Oct	30	194	230	272	336	359
100994149	100992949	100988371	24/10/2005	BEL06	BE	2006	TC	BEL06BE	BE	BEL	2	NAP	NAPBEL_BX	2006Oct	42	242	290	342	378	400
825506	667669	699483	23/10/2005	BEL06	BE	2006	BB	BEL06BE	BE	BEL	1	BRAH	PB_BRAH	2006Oct	32	237	264	298	360	355
825508	728237	721825	23/10/2005	BEL06	BE	2006	BB	BEL06BE	BE	BEL	1	BRAH	PB_BRAH	2006Oct	35	222	282	348	402	429
825509	742657	721804	23/10/2005	BEL06	BE	2006	BB	BEL06BE	BE	BEL	1	BRAH	PB_BRAH	2006Oct	35	232	256	316	376	401
825510	728230	751484	23/10/2005	BEL06	BE	2006	BB	BEL06BE	BE	BEL	1	BRAH	PB_BRAH	2006Oct	35	203	226	272	324	348
825511	743071	721158	23/10/2005	BEL06	BE	2006	BB	BEL06BE	BE	BEL	1	BRAH	PB_BRAH	2006Oct	30	173	210	250	300	318
100994154	100976153	100988293	22/10/2005	BEL06	BE	2006	TC	BEL06BE	BE	BEL	2	BELRD	SPPBEL_CB	2006Oct	44	235	292	330	396	406
100994155	100976153	100978927	24/10/2005	BEL06	BE	2006	TC	BEL06BE	BE	BEL	2	BELRD	AXBEL_AX	2006Oct	45	266	328	352	406	428
825648	755542	721893	23/10/2005	BEL06	BE	2006	BB	BEL06BE	BE	BEL	1	BRAH	PB_BRAH	2006Oct	31	203	252	290	344	385
100994156	100992946	100979010	24/10/2005	BEL06	BE	2006	TC	BEL06BE	BE	BEL	2	NAP	NAPBEL_CB	2006Oct	31	246	294	324	388	371
825512	728230	699421	23/10/2005	BEL06	BE	2006	BB	BEL06BE	BE	BEL	1	BRAH	PB_BRAH	2006Oct	40	253	274	322	378	409
825513	728237	699499	23/10/2005	BEL06	BE	2006	BB	BEL06BE	BE	BEL	1	BRAH	PB_BRAH	2006Oct	30	232	258	306	366	.
825514	667712	699544	23/10/2005	BEL06	BE	2006	BB	BEL06BE	BE	BEL	1	BRAH	PB_BRAH	2006Oct	35	242	278	316	380	400
825515	667632	699515	25/10/2005	BEL06	BE	2006	BB	BEL06BE	BE	BEL	1	BRAH	PB_BRAH	2006Oct	37	240	280	320	372	390
100994158	100976153	100978898	25/10/2005	BEL06	BE	2006	TC	BEL06BE	BE	BEL	2	BELRD	AXBXBEL_AX	2006Oct	55	276	322	362	404	442
100994159	100976137	100978942	25/10/2005	BEL06	BE	2006	TC	BEL06BE	BE	BEL	2	BELRD	AXBXBEL_BX	2006Oct	32	167	192	226	264	292
100994160	100976137	100982641	25/10/2005	BEL06	BE	2006	TC	BEL06BE	BE	BEL	2	BELRD	AXMAN_AX	2006Oct	40	222	252	294	340	342
825650	755542	751468	25/10/2005	BEL06	BE	2006	BB	BEL06BE	BE	BEL	1	BRAH	PB_BRAH	2006Oct	35	224	256	312	354	361
100994164	100976137	100982724	25/10/2005	BEL06	BE	2006	TC	BEL06BE	BE	BEL	2	BELRD	AXBEL_BX	2006Oct	40	215	242	276	342	382
825517	667669	721815	25/10/2005	BEL06	BE	2006	BB	BEL06BE	BE	BEL	1	BRAH	PB_BRAH	2006Oct	25	220	258	294	366	409
100994165	100976153	100978951	27/10/2005	BEL06	BE	2006	TC	BEL06BE	BE	BEL	2	BELRD	AXBEL_BX	2006Oct	38	238	278	316	368	369
825518	667666	767014	26/10/2005	BEL06	BE	2006	BB	BEL06BE	BE	MDH	1	BRAH	PB_BRAH	2006Oct	30	202	240	274	316	354
100994166	100992949	100982847	27/10/2005	BEL06	BE	2006	TC	BEL06BE	BE	BEL	2	NAP	NAPBEL_AX	2006Oct	33	245	276	316	366	356
100994168	100976200	100982815	27/10/2005	BEL06	BE	2006	TC	BEL06BE	BE	BEL	2	BELRD	AXBEL_BX	2006Oct	38	155	214	264	326	357
100994170	100976240	100978985	27/10/2005	BEL06	BE	2006	TC	BEL06BE	BE	BEL	2	BELRD	SBXBEL_CB	2006Oct	44	250	264	300	338	356
825521	728237	699494	27/10/2005	BEL06	BE	2006	BB	BEL06BE	BE	BEL	1	BRAH	PB_BRAH	2006Oct	29	199	238	290	348	384
100994171	100992949	100982846	27/10/2005	BEL06	BE	2006	TC	BEL06BE	BE	BEL	2	NAP	AXBEL_BX	2006Oct	34	244	276	304	372	374
825522	667666	751465	27/10/2005	BEL06	BE	2006	BB	BEL06BE	BE	BEL	1	BRAH	PB_BRAH	2006Oct	34	214	242	286	334	364
825523	743071	721864	27/10/2005	BEL06	BE	2006	BB	BEL06BE	BE	BEL	1	BRAH	PB_BRAH	2006Oct	35	243	286	318	400	429
825525	742858	699528	27/10/2005	BEL06	BE	2006	BB	BEL06BE	BE	BEL	1	BRAH	PB_BRAH	2006Oct	34	226	258	296	360	378
825654	755542	767730	28/10/2005	BEL06	BE	2006	BB	BEL06BE	BE	MDH	1	BRAH	PB_BRAH	2006Oct	42	284	288	338	390	418
825528	742657	751453	28/10/2005	BEL06	BE	2006	BB	BEL06BE	BE	BEL	1	BRAH	PB_BRAH	2006Oct	39	239	280	340	394	416
100994177	100976153	100978917	26/10/2005	BEL06	BE	2006	TC	BEL06BE	BE	BEL	2	BELRD	AXBEL_BX	2006Oct	45	256	308	362	406	416
825529	667669	699487	30/10/2005	BEL06	BE	2006	BB	BEL06BE	BE	BEL	1	BRAH	PB_BRAH	2006Oct	46	244	282	330	396	424
100994180	100987827	100988280	31/10/2005	BEL06	BE	2006	TC	BEL06BE	BE	BEL	2	BELRD	AXBEL_AX	2006Oct	40	236	278	312	388	403
100994181	100987763	100982845	31/10/2005	BEL06	BE	2006	TC	BEL06BE	BE	BEL	2	BELRD	AXBEL_BX	2006Oct	39	203	274	328	392	399
100994185	100976241	100982624	30/10/2005	BEL06	BE	2006	TC	BEL06BE	BE	BEL	2	BELRD	AXBEL_BX	2006Oct	50	269	328	356	398	368
825534	755288	751485	02/11/2005	BEL06	BE	2006	BB	BEL06BE	BE	BEL	1	BRAH	PB_BRAH	2006Nov	32	225	260	308	358	369
825659	755542	699492	02/11/2005	BEL06	BE	2006	BB	BEL06BE	BE	BEL	1	BRAH	PB_BRAH	2006Nov	31	166	228	280	324	341
100994188	100976137	100978893	02/11/2005	BEL06	BE	2006	TC	BEL06BE	BE	BEL	2	BELRD	AXBEL_BX	2006Nov	38	214	254	282	.	.
825535	667669	751432	03/11/2005	BEL06	BE	2006	BB	BEL06BE	BE	BEL	1	BRAH	PB_BRAH	2006Nov	35	210	264	304	364	403
100994191	100976137	100982600	03/11/2005	BEL06	BE	2006	TC	BEL06BE	BE	BEL	2	BELRD	AXBEL_BX	2006Nov	30	200	238	272	306	306
100994192	100976137	100982706	03/11/2005	BEL06	BE	2006	TC	BEL06BE	BE	BEL	2	BELRD	AXBEL_CB	2006Nov	35	229	266	314	356	364
825539	667666	751521	04/11/2005	BEL06	BE	2006	BB	BEL06BE	BE	BEL	1	BRAH	PB_BRAH	2006Nov	35	240	274	294	372	391
100994193	100976153	100982787	06/11/2005	BEL06	BE	2006	TC	BEL06BE	BE	BEL	2	BELRD	AXBXBEL_CB	2006Nov	40	203	232	276	330	363
825541	667666	699543	07/11/2005	BEL06	BE	2006	BB	BEL06BE	BE	BEL	1	BRAH	PB_BRAH	2006Nov	35	222	252	284	338	365
825661	755542	767749	07/11/2005	BEL06	BE	2006	BB	BEL06BE	BE	MDH	1	BRAH	PB_BRAH	2006Nov	37	203	212	264	318	358
100994194	100976240	100982582	05/11/2005	BEL06	BE	2006	TC	BEL06BE	BE	BEL	2	BELRD	AXBEL_BX	2006Nov	50	235	272	306	352	347
825542	667632	721884	05/11/2005	BEL06	BE	2006	BB	BEL06BE	BE	BEL	1	BRAH	PB_BRAH	2006Nov	34	220	250	290	352	363
825544	743071	699365	06/11/2005	BEL06	BE	2006	BB	BEL06BE	BE	BEL	1	BRAH	PB_BRAH	2006Nov	25	214	248	296	348	358
100994195	100976137	100982778	05/11/2005	BEL06	BE	2006	TC	BEL06BE	BE	BEL	2	BELRD	AXBXBEL_BX	2006Nov	45	231	262	282	336	356
825546	743071	699508	06/11/2005	BEL06	BE	2006	BB	BEL06BE	BE	BEL	1	BRAH	PB_BRAH	2006Nov	33	215	246	292	342	382
100994196	100976153	100982696	06/11/2005	BEL06	BE	2006	TC	BEL06BE	BE	BEL	2	BELRD	AXBXBEL_AX	2006Nov	33	205	262	290	354	406
825547	743071	751537	06/11/2005	BEL06	BE	2006	BB	BEL06BE	BE	BEL	1	BRAH	PB_BRAH	2006Nov	26	184	240	286	352	379
100994197	100976240	100979013	06/11/2005	BEL06	BE	2006	TC	BEL06BE	BE	BEL	2	BELRD	NAPMAN_AX	2006Nov	32	225	280	324	370	377
100994198	100992946	100982762	04/11/2005	BEL06	BE	2006	TC	BEL06BE	BE	BEL	2	NAP	AXBEL_BX	2006Nov	34	211	268	318	388	413
100994199	100976137	100978875	01/11/2005	BEL06	BE	2006	TC	BEL06BE	BE	BEL	2	BELRD	AXBXBEL_AX	2006Nov	40	230	266	312	388	394
100994200	100976153	100988295	29/10/2005	BEL06	BE	2006	TC	BEL06BE	BE	BEL	2	BELRD	SBXBEL_AX	2006Oct	45	279	298	302	352	381
100994202	100976137	100982716	01/11/2005	BEL06	BE	2006	TC	BEL06BE	BE	BEL	2	BELRD	AXBXBEL_AX	2006Nov	36	209	246	274	320	311
825548	667666	721834	03/11/2005	BEL06	BE	2006	BB	BEL06BE	BE	BEL	1	BRAH	PB_BRAH	2006Nov	32	202	232	296	.	.
100994204	100976153	100982789	.	BEL06	BE	2006	TC	BEL06BE	BE	BEL	2	BELRD	AXBEL_BX	2006Oct	40	276	.	.	.	.
825549	667669	699420	08/11/2005	BEL06	BE	2006	BB	BEL06BE	BE	BEL	1	BRAH	PB_BRAH	2006Nov	36	193	236	280	340	359
100994205	100992946	100978965	08/11/2005	BEL06	BE	2006	TC	BEL06BE	BE	BEL	2	NAP	AXBEL_BX	2006Nov	40	220	274	310	346	394
100994206	100976153	100988424	08/11/2005	BEL06	BE	2006	TC	BEL06BE	BE	BEL	2	BELRD	SPPMAN_AX	2006Nov	39	230	274	322	396	425
825551	743071	751456	08/11/2005	BEL06	BE	2006	BB	BEL06BE	BE	BEL	1	BRAH	PB_BRAH	2006Nov	24	176	218	264	328	343
825553	667632	767732	08/11/2005	BEL06	BE	2006	BB	BEL06BE	BE	MDH	1	BRAH	PB_BRAH	2006Nov	36	242	278	310	390	409
100994210	100976153	100979011	09/11/2005	BEL06	BE	2006	TC	BEL06BE	BE	BEL	2	BELRD	AXBEL_CB	2006Nov	35	208	220	256	308	335
100994211	100976137	100979005	09/11/2005	BEL06	BE	2006	TC	BEL06BE	BE	BEL	2	BELRD	NAPBEL_CB	2006Nov	37	251	298	342	412	443
825557	667712	767700	09/11/2005	BEL06	BE	2006	BB	BEL06BE	BE	MDH	1	BRAH	PB_BRAH	2006Nov	36	222	234	282	352	393
100994214	100976153	100982572	10/11/2005	BEL06	BE	2006	TC	BEL06BE	BE	BEL	2	BELRD	AXBXBEL_AX	2006Nov	44	236	270	304	376	434
100994215	100976240	100978939	10/11/2005	BEL06	BE	2006	TC	BEL06BE	BE	BEL	2	BELRD	AXBEL_AX	2006Nov	43	235	266	308	378	329
100994279	100976137	100978998	11/11/2005	BEL06	BE	2006	TC	BEL06BE	BE	BEL	2	BELRD	AXBXMAN_AX	2006Nov	39	209	236	284	338	350
825560	667669	767801	11/11/2005	BEL06	BE	2006	BB	BEL06BE	BE	MDH	1	BRAH	PB_BRAH	2006Nov	42	258	296	346	414	437
825562	728237	767725	11/11/2005	BEL06	BE	2006	BB	BEL06BE	BE	MDH	1	BRAH	PB_BRAH	2006Nov	35	221	266	298	362	395
825563	667712	699485	13/11/2005	BEL06	BE	2006	BB	BEL06BE	BE	BEL	1	BRAH	PB_BRAH	2006Nov	33	218	226	.	.	.
825564	667666	699505	13/11/2005	BEL06	BE	2006	BB	BEL06BE	BE	BEL	1	BRAH	PB_BRAH	2006Nov	34	208	250	280	338	358
100994218	100976153	100978976	13/11/2005	BEL06	BE	2006	TC	BEL06BE	BE	BEL	2	BELRD	AXBEL_BX	2006Nov	39	212	272	316	368	396
100994221	100987827	100982659	14/11/2005	BEL06	BE	2006	TC	BEL06BE	BE	BEL	2	BELRD	AXBEL_BX	2006Nov	41	216	260	294	334	350
100994224	100976137	100982759	14/11/2005	BEL06	BE	2006	TC	BEL06BE	BE	BEL	2	BELRD	AXBXBEL_AX	2006Nov	38	204	232	262	320	349
100994225	100992946	100982630	15/11/2005	BEL06	BE	2006	TC	BEL06BE	BE	BEL	2	NAP	AXBEL_AX	2006Nov	37	210	266	324	384	376
100994226	100976137	100978963	15/11/2005	BEL06	BE	2006	TC	BEL06BE	BE	BEL	2	BELRD	NAPBEL_AX	2006Nov	42	200	202	236	290	314
825565	667669	751452	16/11/2005	BEL06	BE	2006	BB	BEL06BE	BE	BEL	1	BRAH	PB_BRAH	2006Nov	35	170	208	252	312	287
100994232	100976137	100978895	16/11/2005	BEL06	BE	2006	TC	BEL06BE	BE	BEL	2	BELRD	AXBEL_BX	2006Nov	42	198	210	236	292	298
100994233	100976240	100979002	16/11/2005	BEL06	BE	2006	TC	BEL06BE	BE	BEL	2	BELRD	AXBXBEL_CB	2006Nov	45	254	296	328	364	357
100994235	100976137	100982628	17/11/2005	BEL06	BE	2006	TC	BEL06BE	BE	BEL	2	BELRD	AXBEL_AX	2006Nov	40	214	252	278	338	379
100998268	100976241	100978999	21/11/2005	BEL06	BE	2006	TC	BEL06BE	BE	BEL	2	BELRD	AXBEL_AX	2006Nov	40	241	.	.	.	.
825567	667666	751458	21/11/2005	BEL06	BE	2006	BB	BEL06BE	BE	BEL	1	BRAH	PB_BRAH	2006Nov	36	196	234	266	320	353
825568	667666	721169	.	BEL06	BE	2006	BB	BEL06BE	BE	BEL	1	BRAH	PB_BRAH	2006Nov	32	185	228	278	.	.
825671	755542	767793	19/11/2005	BEL06	BE	2006	BB	BEL06BE	BE	MDH	1	BRAH	PB_BRAH	2006Nov	34	194	224	268	344	370
100994237	100976137	100988485	21/11/2005	BEL06	BE	2006	TC	BEL06BE	BE	BEL	2	BELRD	AXMAN_AX	2006Nov	35	191	232	274	322	362
825569	667712	751557	21/11/2005	BEL06	BE	2006	BB	BEL06BE	BE	BEL	1	BRAH	PB_BRAH	2006Nov	30	178	226	280	340	380
825570	667666	721241	22/11/2005	BEL06	BE	2006	BB	BEL06BE	BE	BEL	1	BRAH	PB_BRAH	2006Nov	34	217	228	278	318	351
825571	667669	767722	22/11/2005	BEL06	BE	2006	BB	BEL06BE	BE	MDH	1	BRAH	PB_BRAH	2006Nov	35	252	282	338	390	419
825573	728237	768103	22/11/2005	BEL06	BE	2006	BB	BEL06BE	BE	MDH	1	BRAH	PB_BRAH	2006Nov	35	208	260	326	404	430
100994240	100976137	100978855	22/11/2005	BEL06	BE	2006	TC	BEL06BE	BE	BEL	2	BELRD	AXBXBEL_AX	2006Nov	45	226	280	302	356	376
825574	728237	767806	22/11/2005	BEL06	BE	2006	BB	BEL06BE	BE	MDH	1	BRAH	PB_BRAH	2006Nov	30	205	242	284	344	377
825576	728154	699552	22/11/2005	BEL06	BE	2006	BB	BEL06BE	BE	BEL	1	BRAH	PB_BRAH	2006Nov	35	210	254	306	364	402
100994245	100976153	100982832	22/11/2005	BEL06	BE	2006	TC	BEL06BE	BE	BEL	2	BELRD	AXBEL_CB	2006Nov	40	236	282	324	396	.
825578	667669	767787	24/11/2005	BEL06	BE	2006	BB	BEL06BE	BE	MDH	1	BRAH	PB_BRAH	2006Nov	35	217	236	276	324	354
100994248	100976153	100979025	24/11/2005	BEL06	BE	2006	TC	BEL06BE	BE	BEL	2	BELRD	AXBEL_CB	2006Nov	35	193	242	284	328	344
100994250	100976137	100982742	25/11/2005	BEL06	BE	2006	TC	BEL06BE	BE	BEL	2	BELRD	AXBXMAN_AX	2006Nov	35	216	250	294	346	387
100994251	100976153	100979022	27/11/2005	BEL06	BE	2006	TC	BEL06BE	BE	BEL	2	BELRD	AXBEL_CB	2006Nov	44	207	230	258	312	343
100994252	100992946	100982849	27/11/2005	BEL06	BE	2006	TC	BEL06BE	BE	BEL	2	NAP	AXMAN_AX	2006Nov	35	187	226	264	304	340
825581	667632	751505	28/11/2005	BEL06	BE	2006	BB	BEL06BE	BE	BEL	1	BRAH	PB_BRAH	2006Nov	40	189	212	262	322	360
100994254	100976137	100982814	29/11/2005	BEL06	BE	2006	TC	BEL06BE	BE	BEL	2	BELRD	AXBXBEL_BX	2006Nov	44	214	240	282	328	346
825582	755288	721823	29/11/2005	BEL06	BE	2006	BB	BEL06BE	BE	BEL	1	BRAH	PB_BRAH	2006Nov	34	201	224	262	320	349
825583	667632	751441	28/11/2005	BEL06	BE	2006	BB	BEL06BE	BE	BEL	1	BRAH	PB_BRAH	2006Nov	38	182	224	270	318	334
100994257	100976137	100982786	01/12/2005	BEL06	BE	2006	TC	BEL06BE	BE	BEL	2	BELRD	AXMAN_AX	2006Dec	32	184	218	252	296	329
100994258	100987763	100982685	01/12/2005	BEL06	BE	2006	TC	BEL06BE	BE	BEL	2	BELRD	AXMAN_AX	2006Dec	46	202	230	290	340	330
825584	743071	766968	02/12/2005	BEL06	BE	2006	BB	BEL06BE	BE	MDH	1	BRAH	PB_BRAH	2006Dec	28	161	194	238	290	312
825585	667669	767784	03/12/2005	BEL06	BE	2006	BB	BEL06BE	BE	MDH	1	BRAH	PB_BRAH	2006Dec	30	198	238	272	334	367
825586	728230	721877	05/12/2005	BEL06	BE	2006	BB	BEL06BE	BE	BEL	1	BRAH	PB_BRAH	2006Dec	35	193	206	254	310	333
825588	667669	767800	04/12/2005	BEL06	BE	2006	BB	BEL06BE	BE	MDH	1	BRAH	PB_BRAH	2006Dec	20	213	224	290	338	370
825589	755288	751511	06/12/2005	BEL06	BE	2006	BB	BEL06BE	BE	BEL	1	BRAH	PB_BRAH	2006Dec	40	181	236	288	362	416
825590	728230	699484	07/12/2005	BEL06	BE	2006	BB	BEL06BE	BE	BEL	1	BRAH	PB_BRAH	2006Dec	37	196	242	300	358	384
100994264	100976200	100978953	09/12/2005	BEL06	BE	2006	TC	BEL06BE	BE	BEL	2	BELRD	AXBEL_BX	2006Dec	42	209	248	284	316	359
825591	667669	767023	09/12/2005	BEL06	BE	2006	BB	BEL06BE	BE	MDH	1	BRAH	PB_BRAH	2006Dec	38	167	206	258	318	343
825592	728230	751428	12/12/2005	BEL06	BE	2006	BB	BEL06BE	BE	BEL	1	BRAH	PB_BRAH	2006Dec	42	207	256	300	362	402
100994269	100976137	100982668	.	BEL06	BE	2006	TC	BEL06BE	BE	BEL	2	BELRD	AXBXBEL_BX	2006Dec	45	182	.	.	.	.
825594	667669	721880	11/12/2005	BEL06	BE	2006	BB	BEL06BE	BE	BEL	1	BRAH	PB_BRAH	2006Dec	36	157	.	.	.	.
100994270	100987763	100978896	13/12/2005	BEL06	BE	2006	TC	BEL06BE	BE	BEL	2	BELRD	AXBXBEL_AX	2006Dec	40	207	248	284	332	363
825595	667669	751470	13/12/2005	BEL06	BE	2006	BB	BEL06BE	BE	BEL	1	BRAH	PB_BRAH	2006Dec	35	173	228	266	318	376
100994272	100987763	100982684	18/12/2005	BEL06	BE	2006	TC	BEL06BE	BE	BEL	2	BELRD	AXBXBEL_BX	2006Dec	42	186	228	278	344	374
825599	728230	699541	17/12/2005	BEL06	BE	2006	BB	BEL06BE	BE	BEL	1	BRAH	PB_BRAH	2006Dec	40	205	246	286	338	378
100994274	100988156	100982701	22/12/2005	BEL06	BE	2006	TC	BEL06BE	BE	BEL	2	BELRD	NAPBEL_BX	2006Dec	38	165	196	246	284	304
825600	755288	767011	23/12/2005	BEL06	BE	2006	BB	BEL06BE	BE	MDH	1	BRAH	PB_BRAH	2006Dec	28	153	202	236	284	320
100994275	100976153	100982592	23/12/2005	BEL06	BE	2006	TC	BEL06BE	BE	BEL	2	BELRD	AXBEL_AX	2006Dec	44	201	238	268	352	338
825601	742657	721814	26/12/2005	BEL06	BE	2006	BB	BEL06BE	BE	BEL	1	BRAH	PB_BRAH	2006Dec	37	177	204	252	308	336
100994277	100976137	100978946	26/12/2005	BEL06	BE	2006	TC	BEL06BE	BE	BEL	2	BELRD	AXBXBEL_BX	2006Dec	35	186	208	246	296	312
825602	667669	767727	28/12/2005	BEL06	BE	2006	BB	BEL06BE	BE	MDH	1	BRAH	PB_BRAH	2006Dec	35	152	196	240	294	314
06B002	100976195	100988287	03/09/2005	BP06	BP	2006	TC	BP06BR	BR	BEL	2	BELRD	AXBXBEL_CB	2006Sep	35	239	294	368	438	446
06B003	100976195	100988268	03/09/2005	BP06	BP	2006	TC	BP06BR	BR	BEL	2	BELRD	SBXBEL_AX	2006Sep	35	225	296	354	420	436
06B006	ALS02B4385	22092	05/09/2005	BP06	BP	2006	TC	BP06BR	BR	NAP	2	NAP	NAPCO	2006Sep	35	243	310	374	452	464
06B010	ALS02W0541	12315	06/09/2005	BP06	BP	2006	TC	BP06BR	BR	NAP	2	NAP	NAPCO	2006Sep	36	226	296	362	410	416
06B012	ALS02B4139	32048	07/09/2005	BP06	BP	2006	TC	BP06BR	BR	NAP	2	NAP	NAPCO	2006Sep	18	204	260	322	384	416
06B019	100976131	100988396	12/09/2005	BP06	BP	2006	TC	BP06BR	BR	BEL	2	BELRD	AXBEL_AX	2006Sep	45	194	243	310	372	430
06B021	ALS02B4083	100988314	13/09/2005	BP06	BP	2006	TC	BP06BR	BR	BEL	2	NAP	SBXBEL_AX	2006Sep	46	238	316	380	468	488
06B023	100976114	22205	13/09/2005	BP06	BP	2006	TC	BP06BR	BR	NAP	2	BELRD	NAPCO	2006Sep	35	226	267	350	416	440
06B029	101000469	32021	14/09/2005	BP06	BP	2006	TC	BP06BR	BR	NAP	2	NAP	SBXNAPCO	2006Sep	23	206	267	320	380	414
06B030	100976114	22078	15/09/2005	BP06	BP	2006	TC	BP06BR	BR	NAP	2	BELRD	NAPCO	2006Sep	44	298	322	398	466	490
06B035	ALS02B4385	100988277	17/09/2005	BP06	BP	2006	TC	BP06BR	BR	BEL	2	NAP	AXBXBEL_AX	2006Sep	31	227	276	340	396	414
06B040	100976131	12159	18/09/2005	BP06	BP	2006	TC	BP06BR	BR	NAP	2	BELRD	NAPCO	2006Sep	36	230	269	329	404	426
06B042	ALS02B4385	12118	17/09/2005	BP06	BP	2006	TC	BP06BR	BR	NAP	2	NAP	NAPCO	2006Sep	31	212	269	344	418	430
06B044	101000469	32062	17/09/2005	BP06	BP	2006	TC	BP06BR	BR	NAP	2	NAP	AXNAPCO	2006Sep	37	256	316	398	478	480
06B045	100976195	100988445	17/09/2005	BP06	BP	2006	TC	BP06BR	BR	BEL	2	BELRD	NAPBEL_AX	2006Sep	38	208	292	344	402	422
06B046	100976195	12302	19/09/2005	BP06	BP	2006	TC	BP06BR	BR	NAP	2	BELRD	NAPCO	2006Sep	31	222	264	340	408	444
06B047	100976131	100988313	19/09/2005	BP06	BP	2006	TC	BP06BR	BR	BEL	2	BELRD	AXBXBEL_AX	2006Sep	29	190	230	292	336	372
06B048	ALS02W0541	13111	19/09/2005	BP06	BP	2006	TC	BP06BR	BR	AAC	2	NAP	AXAA_BRB	2006Sep	41	195	268	334	400	418
06B049	ALS02B4139	100988409	19/09/2005	BP06	BP	2006	TC	BP06BR	BR	BEL	2	NAP	AXBEL_BX	2006Sep	37	206	256	330	384	394
06B051	100976131	25146	20/09/2005	BP06	BP	2006	TC	BP06BR	BR	XH9	2	BELRD	AXMAN_BB	2006Sep	25	166	233	298	354	356
06B053	ALS02B4083	100988483	20/09/2005	BP06	BP	2006	TC	BP06BR	BR	BEL	2	NAP	AXBXMAN_AX	2006Sep	38	218	274	354	420	432
06B055	100992952	12261	20/09/2005	BP06	BP	2006	TC	BP06BR	BR	NAP	2	NAP	NAPCO	2006Sep	39	235	283	353	424	452
06B056	ALS02B4139	12069	20/09/2005	BP06	BP	2006	TC	BP06BR	BR	NAP	2	NAP	AXNAPCO	2006Sep	32	236	273	352	406	422
06B057	ALS02W0447	12349	20/09/2005	BP06	BP	2006	TC	BP06BR	BR	NAP	2	NAP	NAPCO	2006Sep	48	300	308	368	450	472
06B058	ALS02B4139	22018	20/09/2005	BP06	BP	2006	TC	BP06BR	BR	NAP	2	NAP	NAPCO	2006Sep	34	238	283	346	400	424
06B059	100976114	12295	19/09/2005	BP06	BP	2006	TC	BP06BR	BR	NAP	2	BELRD	NAPCO	2006Sep	31	222	275	364	422	468
06B060	ALS02B4083	32049	21/09/2005	BP06	BP	2006	TC	BP06BR	BR	NAP	2	NAP	MANNAPCO	2006Sep	29	188	253	306	374	412
06B062	101000469	22282	20/09/2005	BP06	BP	2006	TC	BP06BR	BR	NAP	2	NAP	NAPCO	2006Sep	41	218	304	378	448	488
06B064	ALS02W0541	22188	21/09/2005	BP06	BP	2006	TC	BP06BR	BR	NAP	2	NAP	NAPCO	2006Sep	28	168	226	283	340	356
06B065	100976195	22122	21/09/2005	BP06	BP	2006	TC	BP06BR	BR	NAP	2	BELRD	NAPCO	2006Sep	27	223	265	322	390	422
06B067	101000469	100988278	22/09/2005	BP06	BP	2006	TC	BP06BR	BR	BEL	2	NAP	NAPBEL_AX	2006Sep	35	192	229	283	354	356
06B068	101000469	12300	22/09/2005	BP06	BP	2006	TC	BP06BR	BR	NAP	2	NAP	NAPCO	2006Sep	28	202	250	320	402	.
06B069	101000469	100988478	22/09/2005	BP06	BP	2006	TC	BP06BR	BR	BEL	2	NAP	AXBXBEL_AX	2006Sep	40	209	259	334	394	452
06B070	ALS02W0541	13166	22/09/2005	BP06	BP	2006	TC	BP06BR	BR	AAC	2	NAP	SBXAA_BRB	2006Sep	37	208	240	308	388	408
06B075	ALS02B4139	25071	22/09/2005	BP06	BP	2006	TC	BP06BR	BR	XH9	2	NAP	MANMAN_AX	2006Sep	26	216	272	338	386	406
06B077	100976114	13225	22/09/2005	BP06	BP	2006	TC	BP06BR	BR	AAC	2	BELRD	SBXAA_BRB	2006Sep	36	251	286	365	414	434
06B079	100976114	22307	23/09/2005	BP06	BP	2006	TC	BP06BR	BR	NAP	2	BELRD	NAPCO	2006Sep	39	221	266	348	422	426
06B081	ALS02B4139	12292	22/09/2005	BP06	BP	2006	TC	BP06BR	BR	NAP	2	NAP	NAPCO	2006Sep	42	246	280	330	410	436
06B083	ALS02B4139	22399	23/09/2005	BP06	BP	2006	TC	BP06BR	BR	NAP	2	NAP	NAPCO	2006Sep	38	241	296	354	426	440
06B084	100976114	23001	23/09/2005	BP06	BP	2006	TC	BP06BR	BR	AAC	2	BELRD	SBXAA_BRB	2006Sep	32	194	267	326	406	436
06B085	ALS02Y11768	12194	23/09/2005	BP06	BP	2006	TC	BP06BR	BR	NAP	2	NAP	NAPCO	2006Sep	29	207	236	304	374	408
06B086	100976131	100988334	23/09/2005	BP06	BP	2006	TC	BP06BR	BR	BEL	2	BELRD	AXBEL_AX	2006Sep	32	184	224	289	346	370
06B091	ALS02B4083	100988484	24/09/2005	BP06	BP	2006	TC	BP06BR	BR	BEL	2	NAP	AXBXMAN_AX	2006Sep	35	218	279	350	430	438
06B094	ALS02Y11768	12384	25/09/2005	BP06	BP	2006	TC	BP06BR	BR	NAP	2	NAP	NAPCO	2006Sep	37	194	237	312	386	398
06B095	100976114	13013	25/09/2005	BP06	BP	2006	TC	BP06BR	BR	AAC	2	BELRD	AXBXAA_BRB	2006Sep	35	176	232	294	350	362
06B096	ALS02B4076	22360	25/09/2005	BP06	BP	2006	TC	BP06BR	BR	NAP	2	NAP	NAPCO	2006Sep	31	194	245	316	374	382
06B097	ALS02B4139	12459	25/09/2005	BP06	BP	2006	TC	BP06BR	BR	NAP	2	NAP	NAPCO	2006Sep	26	209	248	304	370	482
06B098	ALS02B4139	100988296	25/09/2005	BP06	BP	2006	TC	BP06BR	BR	BEL	2	NAP	AXBXBEL_AX	2006Sep	36	203	278	334	384	412
06B099	101000469	22057	25/09/2005	BP06	BP	2006	TC	BP06BR	BR	NAP	2	NAP	NAPCO	2006Sep	35	199	252	312	376	414
06B100	100992952	12006	25/09/2005	BP06	BP	2006	TC	BP06BR	BR	NAP	2	NAP	NAPCO	2006Sep	29	172	207	279	318	340
06B102	100992952	13109	25/09/2005	BP06	BP	2006	TC	BP06BR	BR	AAC	2	NAP	AXBXAA_BRB	2006Sep	30	188	239	299	356	398
06B105	100976195	12027	26/09/2005	BP06	BP	2006	TC	BP06BR	BR	NAP	2	BELRD	NAPCO	2006Sep	26	213	246	316	390	410
06B107	100976195	100988487	26/09/2005	BP06	BP	2006	TC	BP06BR	BR	BEL	2	BELRD	AXMAN_AX	2006Sep	35	189	260	320	404	442
06B109	ALS02B4385	100988477	26/09/2005	BP06	BP	2006	TC	BP06BR	BR	BEL	2	NAP	AXBEL_AX	2006Sep	34	203	263	324	406	410
06B110	100976114	12098	27/09/2005	BP06	BP	2006	TC	BP06BR	BR	NAP	2	BELRD	NAPCO	2006Sep	30	197	256	324	390	404
06B111	100976114	22076	27/09/2005	BP06	BP	2006	TC	BP06BR	BR	NAP	2	BELRD	NAPCO	2006Sep	41	220	276	332	400	418
06B113	ALS02B4076	22168	27/09/2005	BP06	BP	2006	TC	BP06BR	BR	NAP	2	NAP	NAPCO	2006Sep	36	196	245	319	378	420
06B122	ALS02W0541	23154	30/09/2005	BP06	BP	2006	TC	BP06BR	BR	AAC	2	NAP	SPPAA_BRB	2006Sep	35	177	226	293	362	378
06B123	ALS02Y11768	13156	29/09/2005	BP06	BP	2006	TC	BP06BR	BR	AAC	2	NAP	SPPAA_BRB	2006Sep	30	200	233	292	346	388
06B125	100976114	23227	30/09/2005	BP06	BP	2006	TC	BP06BR	BR	AAC	2	BELRD	SBXAA_BRB	2006Sep	31	222	281	368	430	434
06B128	100976131	12316	01/10/2005	BP06	BP	2006	TC	BP06BR	BR	NAP	2	BELRD	NAPCO	2006Oct	36	217	268	336	404	398
06B131	100976195	22218	01/10/2005	BP06	BP	2006	TC	BP06BR	BR	NAP	2	BELRD	NAPCO	2006Oct	35	215	277	344	414	446
06B133	ALS02B4139	12433	02/10/2005	BP06	BP	2006	TC	BP06BR	BR	NAP	2	NAP	NAPCO	2006Oct	27	185	227	295	354	354
06B134	100976131	22117	01/10/2005	BP06	BP	2006	TC	BP06BR	BR	NAP	2	BELRD	NAPCO	2006Oct	28	192	245	328	404	422
06B135	100976114	13172	02/10/2005	BP06	BP	2006	TC	BP06BR	BR	AAC	2	BELRD	SBXAA_BRB	2006Oct	30	207	271	338	422	412
06B136	ALS02W0541	23072	02/10/2005	BP06	BP	2006	TC	BP06BR	BR	AAC	2	NAP	SPPAA_BRB	2006Oct	35	207	246	328	396	412
06B140	ALS02B4076	22002	03/10/2005	BP06	BP	2006	TC	BP06BR	BR	NAP	2	NAP	NAPCO	2006Oct	31	177	240	297	360	372
06B142	ALS02B4385	100988412	03/10/2005	BP06	BP	2006	TC	BP06BR	BR	BEL	2	NAP	AXBEL_BX	2006Oct	34	230	283	358	424	466
06B143	ALS02B4139	12035	03/10/2005	BP06	BP	2006	TC	BP06BR	BR	NAP	2	NAP	SBXNAPCO	2006Oct	28	201	246	293	362	380
06B145	100976114	22066	03/10/2005	BP06	BP	2006	TC	BP06BR	BR	NAP	2	BELRD	NAPCO	2006Oct	39	205	240	296	358	396
06B146	101000469	32008	03/10/2005	BP06	BP	2006	TC	BP06BR	BR	NAP	2	NAP	AXNAPCO	2006Oct	31	228	277	356	430	436
06B147	ALS02B4385	100988473	04/10/2005	BP06	BP	2006	TC	BP06BR	BR	BEL	2	NAP	AXBEL_AX	2006Oct	37	186	242	326	398	428
06B148	ALS02B4083	100988330	03/10/2005	BP06	BP	2006	TC	BP06BR	BR	BEL	2	NAP	AXBXBEL_BX	2006Oct	38	161	223	284	364	396
06B149	100976195	12051	04/10/2005	BP06	BP	2006	TC	BP06BR	BR	NAP	2	BELRD	NAPCO	2006Oct	35	247	270	338	412	452
06B150	ALS02B4076	13124	05/10/2005	BP06	BP	2006	TC	BP06BR	BR	AAC	2	NAP	NAPAA_BRB	2006Oct	28	185	232	308	372	404
06B156	100976114	23272	07/10/2005	BP06	BP	2006	TC	BP06BR	BR	AAC	2	BELRD	SBXAA_BRB	2006Oct	33	217	272	352	412	442
06B157	ALS02B4083	32029	07/10/2005	BP06	BP	2006	TC	BP06BR	BR	NAP	2	NAP	MANNAPCO	2006Oct	34	200	250	324	404	436
06B159	ALS02B4385	22032	07/10/2005	BP06	BP	2006	TC	BP06BR	BR	NAP	2	NAP	NAPCO	2006Oct	35	197	269	320	376	398
06B161	ALS02B4139	100988435	08/10/2005	BP06	BP	2006	TC	BP06BR	BR	BEL	2	NAP	AXBEL_AX	2006Oct	36	193	255	297	342	358
06B162	100976114	23232	07/10/2005	BP06	BP	2006	TC	BP06BR	BR	AAC	2	BELRD	SPPAA_BRB	2006Oct	28	182	241	314	370	406
06B163	ALS02B4083	22056	09/10/2005	BP06	BP	2006	TC	BP06BR	BR	NAP	2	NAP	NAPCO	2006Oct	32	193	240	308	368	384
06B164	ALS02W0447	25227	10/09/2005	BP06	BP	2006	TC	BP06BR	BR	XH9	2	NAP	MANMAN_AX	2006Sep	31	153	208	263	326	340
06B165	100976131	12065	11/10/2005	BP06	BP	2006	TC	BP06BR	BR	NAP	2	BELRD	AXNAPCO	2006Oct	33	198	248	320	376	406
06B166	ALS02B4083	22138	11/10/2005	BP06	BP	2006	TC	BP06BR	BR	NAP	2	NAP	NAPCO	2006Oct	37	198	247	322	380	400
06B167	100976195	12287	12/10/2005	BP06	BP	2006	TC	BP06BR	BR	NAP	2	BELRD	NAPCO	2006Oct	37	188	265	322	384	414
06B169	100976131	12387	13/10/2005	BP06	BP	2006	TC	BP06BR	BR	NAP	2	BELRD	NAPCO	2006Oct	42	222	272	336	402	432
06B170	100976195	25225	13/10/2005	BP06	BP	2006	TC	BP06BR	BR	XH9	2	BELRD	MANMAN_AX	2006Oct	38	216	260	330	400	442
06B171	ALS02W0447	32005	13/10/2005	BP06	BP	2006	TC	BP06BR	BR	NAP	2	NAP	SBXNAPCO	2006Oct	32	211	292	370	434	464
06B174	100992952	12386	14/10/2005	BP06	BP	2006	TC	BP06BR	BR	NAP	2	NAP	NAPCO	2006Oct	37	215	258	332	400	428
06B175	ALS02B4385	100988489	14/10/2005	BP06	BP	2006	TC	BP06BR	BR	BEL	2	NAP	AXBEL_CB	2006Oct	33	151	245	312	374	420
06B176	100976195	25057	15/10/2005	BP06	BP	2006	TC	BP06BR	BR	XH9	2	BELRD	MANMAN_BX	2006Oct	38	217	280	360	412	434
06B179	ALS02B4139	100988479	18/10/2005	BP06	BP	2006	TC	BP06BR	BR	BEL	2	NAP	NAPMAN_AX	2006Oct	27	152	209	286	350	338
06B180	100976114	13092	19/10/2005	BP06	BP	2006	TC	BP06BR	BR	AAC	2	BELRD	SBXAA_BRB	2006Oct	32	159	233	287	352	376
06B181	ALS02W0541	13065	19/10/2005	BP06	BP	2006	TC	BP06BR	BR	AAC	2	NAP	AXBXAA_BRB	2006Oct	31	194	213	293	364	396
06B185	100976195	12037	20/10/2005	BP06	BP	2006	TC	BP06BR	BR	NAP	2	BELRD	NAPCO	2006Oct	32	198	239	304	374	404
06B187	ALS02W0447	22159	21/10/2005	BP06	BP	2006	TC	BP06BR	BR	NAP	2	NAP	NAPCO	2006Oct	30	173	235	322	398	436
06B190	ALS02W0541	23064	21/10/2005	BP06	BP	2006	TC	BP06BR	BR	AAC	2	NAP	AXBXAA_BRB	2006Oct	33	168	232	292	358	360
06B191	100976114	22355	21/10/2005	BP06	BP	2006	TC	BP06BR	BR	NAP	2	BELRD	NAPCO	2006Oct	33	176	235	320	374	408
06B193	ALS02B4083	32024	22/10/2005	BP06	BP	2006	TC	BP06BR	BR	NAP	2	NAP	AXNAPCO	2006Oct	29	169	214	276	342	386
06B194	ALS02B4083	22111	22/10/2005	BP06	BP	2006	TC	BP06BR	BR	NAP	2	NAP	NAPCO	2006Oct	25	123	195	264	330	340
06B195	100976195	100988284	22/10/2005	BP06	BP	2006	TC	BP06BR	BR	BEL	2	BELRD	AXBEL_AX	2006Oct	34	158	238	312	384	418
06B196	100976195	22104	23/10/2005	BP06	BP	2006	TC	BP06BR	BR	NAP	2	BELRD	NAPCO	2006Oct	30	172	242	308	358	380
06B198	ALS02B4083	32031	24/10/2005	BP06	BP	2006	TC	BP06BR	BR	NAP	2	NAP	SPPNAPCO	2006Oct	28	165	206	298	358	376
06B199	100976195	22289	19/10/2005	BP06	BP	2006	TC	BP06BR	BR	NAP	2	BELRD	NAPCO	2006Oct	35	200	255	334	398	432
06B203	ALS02B4385	32050	25/10/2005	BP06	BP	2006	TC	BP06BR	BR	NAP	2	NAP	SPPNAPCO	2006Oct	35	212	267	310	386	402
06B206	100976114	13053	27/10/2005	BP06	BP	2006	TC	BP06BR	BR	AAC	2	BELRD	SBXAA_BRB	2006Oct	28	159	211	268	336	346
06B210	101000469	22278	27/10/2005	BP06	BP	2006	TC	BP06BR	BR	NAP	2	NAP	NAPCO	2006Oct	27	172	202	271	328	364
06B212	100992952	22043	27/10/2005	BP06	BP	2006	TC	BP06BR	BR	NAP	2	NAP	NAPCO	2006Oct	27	162	212	278	356	376
06B214	100976195	25070	28/10/2005	BP06	BP	2006	TC	BP06BR	BR	XH9	2	BELRD	MANMAN_BX	2006Oct	29	190	230	293	370	410
06B215	ALS02W0447	32027	27/10/2005	BP06	BP	2006	TC	BP06BR	BR	NAP	2	NAP	NAPCO	2006Oct	36	193	257	336	398	454
06B217	100976195	22434	30/10/2005	BP06	BP	2006	TC	BP06BR	BR	NAP	2	BELRD	NAPCO	2006Oct	32	165	222	283	346	372
06B218	100976195	22397	30/10/2005	BP06	BP	2006	TC	BP06BR	BR	NAP	2	BELRD	NAPCO	2006Oct	33	181	221	304	364	430
06B223	ALS02B4385	25048	30/10/2005	BP06	BP	2006	TC	BP06BR	BR	XH9	2	NAP	AXMAN_BX	2006Oct	30	152	212	278	354	372
06B225	100976114	22155	31/10/2005	BP06	BP	2006	TC	BP06BR	BR	NAP	2	BELRD	NAPCO	2006Oct	26	164	224	281	342	368
06B226	ALS02B4083	22099	01/11/2005	BP06	BP	2006	TC	BP06BR	BR	NAP	2	NAP	NAPCO	2006Nov	35	193	262	328	398	440
06B227	ALS02W0541	22286	02/11/2005	BP06	BP	2006	TC	BP06BR	BR	NAP	2	NAP	NAPCO	2006Nov	32	154	204	267	340	352
06B228	100987610	22148	02/11/2005	BP06	BP	2006	TC	BP06BR	BR	NAP	2	BELRD	NAPCO	2006Nov	37	147	208	271	330	374
06B231	100976114	23023	04/11/2005	BP06	BP	2006	TC	BP06BR	BR	AAC	2	BELRD	SBXAA_BRB	2006Nov	42	197	276	358	432	456
06B232	100976195	12155	05/11/2005	BP06	BP	2006	TC	BP06BR	BR	NAP	2	BELRD	NAPCO	2006Nov	38	207	247	328	404	438
06B233	100976195	25012	05/11/2005	BP06	BP	2006	TC	BP06BR	BR	XH9	2	BELRD	MANMAN_AX	2006Nov	46	231	290	354	430	438
06B234	100992952	13194	06/11/2005	BP06	BP	2006	TC	BP06BR	BR	AAC	2	NAP	SBXAA_BRB	2006Nov	28	150	196	250	318	352
06B235	ALS02W0541	23284	06/11/2005	BP06	BP	2006	TC	BP06BR	BR	AAC	2	NAP	SPPAA_BRB	2006Nov	30	154	202	267	338	352
06B236	ALS02Y11768	22292	06/11/2005	BP06	BP	2006	TC	BP06BR	BR	NAP	2	NAP	NAPCO	2006Nov	34	168	233	314	384	406
06B238	100976195	32051	07/11/2005	BP06	BP	2006	TC	BP06BR	BR	NAP	2	BELRD	AXNAPCO	2006Nov	34	171	233	306	378	432
06B239	100987610	22065	07/11/2005	BP06	BP	2006	TC	BP06BR	BR	NAP	2	BELRD	NAPCO	2006Nov	37	169	215	290	360	396
06B240	ALS02W0541	22224	07/11/2005	BP06	BP	2006	TC	BP06BR	BR	NAP	2	NAP	NAPCO	2006Nov	39	178	227	308	372	412
06B241	ALS02B4083	32035	08/11/2005	BP06	BP	2006	TC	BP06BR	BR	NAP	2	NAP	AXNAPCO	2006Nov	35	170	211	298	360	404
06B244	100976114	23142	08/11/2005	BP06	BP	2006	TC	BP06BR	BR	AAC	2	BELRD	AXBXAA_BRB	2006Nov	35	186	241	306	364	408
06B246	100976114	23133	09/11/2005	BP06	BP	2006	TC	BP06BR	BR	AAC	2	BELRD	AXBXAA_BRB	2006Nov	29	158	201	260	326	348
06B250	ALS02B4076	22407	12/11/2005	BP06	BP	2006	TC	BP06BR	BR	NAP	2	NAP	NAPCO	2006Nov	33	149	197	264	336	376
06B251	100976114	23306	13/11/2005	BP06	BP	2006	TC	BP06BR	BR	AAC	2	BELRD	SPPAA_BRB	2006Nov	35	190	243	318	398	432
06B253	100976114	23237	14/11/2005	BP06	BP	2006	TC	BP06BR	BR	AAC	2	BELRD	SBXAA_BRB	2006Nov	39	161	222	286	354	376
06B254	ALS02W0541	23204	14/11/2005	BP06	BP	2006	TC	BP06BR	BR	AAC	2	NAP	SBXAA_BRB	2006Nov	34	149	206	286	338	374
06B255	100976114	23041	14/11/2005	BP06	BP	2006	TC	BP06BR	BR	AAC	2	BELRD	NAPAA_BRB	2006Nov	26	146	193	245	310	342
06B256	ALS02W0541	23044	15/11/2005	BP06	BP	2006	TC	BP06BR	BR	AAC	2	NAP	AXBXAA_BRB	2006Nov	34	169	202	263	340	360
06B258	ALS02W0447	25085	16/11/2005	BP06	BP	2006	TC	BP06BR	BR	XH9	2	NAP	MANMAN_AX	2006Nov	37	164	231	306	364	416
06B259	ALS02Y11768	13221	16/11/2005	BP06	BP	2006	TC	BP06BR	BR	AAC	2	NAP	SBXAA_BRB	2006Nov	38	163	216	281	358	384
06B260	100976131	25168	17/11/2005	BP06	BP	2006	TC	BP06BR	BR	XH9	2	BELRD	AXMAN_BB	2006Nov	35	186	239	324	396	402
06B261	100976131	25073	18/11/2005	BP06	BP	2006	TC	BP06BR	BR	XH9	2	BELRD	MANMAN_AX	2006Nov	45	173	217	304	370	404
06B262	100976195	12180	18/11/2005	BP06	BP	2006	TC	BP06BR	BR	NAP	2	BELRD	NAPCO	2006Nov	40	183	232	312	374	402
06B265	100976195	25229	21/11/2005	BP06	BP	2006	TC	BP06BR	BR	XH9	2	BELRD	MANMAN_BB	2006Nov	36	174	232	304	370	410
06B266	100976195	22309	21/11/2005	BP06	BP	2006	TC	BP06BR	BR	NAP	2	BELRD	NAPCO	2006Nov	36	170	206	296	362	410
06B269	100976195	12054	22/11/2005	BP06	BP	2006	TC	BP06BR	BR	NAP	2	BELRD	AXNAPCO	2006Nov	36	145	184	267	324	380
06B271	100976114	13196	23/11/2005	BP06	BP	2006	TC	BP06BR	BR	AAC	2	BELRD	SBXAA_BRB	2006Nov	32	179	256	336	402	432
06B274	100976114	22242	25/11/2005	BP06	BP	2006	TC	BP06BR	BR	NAP	2	BELRD	NAPCO	2006Nov	37	132	203	289	350	382
06B278	100976195	22423	27/11/2005	BP06	BP	2006	TC	BP06BR	BR	NAP	2	BELRD	NAPCO	2006Nov	43	152	194	275	336	368
06B280	100976195	12122	30/11/2005	BP06	BP	2006	TC	BP06BR	BR	NAP	2	BELRD	NAPCO	2006Nov	37	171	228	294	358	428
06B282	100976114	22028	30/11/2005	BP06	BP	2006	TC	BP06BR	BR	NAP	2	BELRD	NAPCO	2006Nov	32	120	189	256	310	332
06B283	ALS02B4083	25096	03/12/2005	BP06	BP	2006	TC	BP06BR	BR	XH9	2	NAP	MANMAN_BB	2006Nov	32	144	202	275	342	388
06H001	100969720	22194	22/09/2005	BG06	BG	2006	TC	BG06BR	BR	NAP	2	BELRD	NAPCO	2006Sep	31	210	240	304	366	372
06H004	100983029	25198	27/09/2005	BG06	BG	2006	TC	BG06BR	BR	XH9	2	BELRD	MANMAN_AX	2006Sep	27	184	257	308	354	378
06H006	100969720	22121	28/09/2005	BG06	BG	2006	TC	BG06BR	BR	NAP	2	BELRD	NAPCO	2006Sep	28	167	222	286	352	376
06H007	100969971	12005	29/09/2005	BG06	BG	2006	TC	BG06BR	BR	NAP	2	BELRD	SBXNAPCO	2006Sep	32	218	272	342	430	430
06H008	100969720	22378	01/10/2005	BG06	BG	2006	TC	BG06BR	BR	NAP	2	BELRD	NAPCO	2006Oct	28	185	254	308	348	388
06H009	100969720	25087	01/10/2005	BG06	BG	2006	TC	BG06BR	BR	XH9	2	BELRD	MANMAN_BB	2006Oct	34	235	282	368	452	468
06H011	100969720	12014	27/09/2005	BG06	BG	2006	TC	BG06BR	BR	NAP	2	BELRD	SBXNAPCO	2006Sep	40	240	285	352	426	438
06H012	ALS01B3173	22320	03/10/2005	BG06	BG	2006	TC	BG06BR	BR	NAP	2	NAP	NAPCO	2006Oct	36	244	271	352	414	456
06H015	ALS00Y11602	25162	05/10/2005	BG06	BG	2006	TC	BG06BR	BR	XH9	2	NAP	MANMAN_AX	2006Oct	32	204	248	336	398	416
06H016	100969971	25122	06/10/2005	BG06	BG	2006	TC	BG06BR	BR	XH9	2	BELRD	AXMAN_BB	2006Oct	30	201	257	316	384	420
06H018	ALS00Y11602	12313	06/10/2005	BG06	BG	2006	TC	BG06BR	BR	NAP	2	NAP	NAPCO	2006Oct	25	187	232	292	350	384
06H020	100969720	22443	06/10/2005	BG06	BG	2006	TC	BG06BR	BR	NAP	2	BELRD	NAPCO	2006Oct	37	193	247	328	402	408
06H023	100969720	12127	08/10/2005	BG06	BG	2006	TC	BG06BR	BR	NAP	2	BELRD	NAPCO	2006Oct	32	205	265	332	398	390
06H028	100969971	12473	10/10/2005	BG06	BG	2006	TC	BG06BR	BR	NAP	2	BELRD	NAPCO	2006Oct	28	193	248	322	386	376
06H030	ALS01B3173	12270	11/10/2005	BG06	BG	2006	TC	BG06BR	BR	NAP	2	NAP	NAPCO	2006Oct	34	204	248	320	356	424
06H036	100969720	12179	12/10/2005	BG06	BG	2006	TC	BG06BR	BR	NAP	2	BELRD	NAPCO	2006Oct	30	196	230	296	370	380
06H042	100969720	12419	14/10/2005	BG06	BG	2006	TC	BG06BR	BR	NAP	2	BELRD	NAPCO	2006Oct	35	118	.	.	.	.
06H043	ALS00Y11602	25210	15/10/2005	BG06	BG	2006	TC	BG06BR	BR	XH9	2	NAP	MANMAN_AX	2006Oct	48	227	272	340	414	426
06H044	ALS00Y11602	12078	15/10/2005	BG06	BG	2006	TC	BG06BR	BR	NAP	2	NAP	NAPCO	2006Oct	38	180	232	304	368	386
06H045	100983034	22090	16/10/2005	BG06	BG	2006	TC	BG06BR	BR	NAP	2	BELRD	NAPCO	2006Oct	30	190	239	322	396	382
06H047	ALS00Y11602	12240	16/10/2005	BG06	BG	2006	TC	BG06BR	BR	NAP	2	NAP	NAPCO	2006Oct	32	185	251	348	396	432
06H051	100969971	12158	17/10/2005	BG06	BG	2006	TC	BG06BR	BR	NAP	2	BELRD	NAPCO	2006Oct	40	213	266	344	394	418
06H052	100969720	12016	17/10/2005	BG06	BG	2006	TC	BG06BR	BR	NAP	2	BELRD	AXNAPCO	2006Oct	42	208	238	314	368	394
06H053	ALS01B3173	22220	18/10/2005	BG06	BG	2006	TC	BG06BR	BR	NAP	2	NAP	NAPCO	2006Oct	37	207	256	338	428	430
06H059	ALS00Y11602	25060	19/10/2005	BG06	BG	2006	TC	BG06BR	BR	XH9	2	NAP	MANMAN_AX	2006Oct	46	230	279	370	452	.
06H060	100969720	12238	19/10/2005	BG06	BG	2006	TC	BG06BR	BR	NAP	2	BELRD	NAPCO	2006Oct	40	200	244	322	360	406
06H061	100969971	25056	19/10/2005	BG06	BG	2006	TC	BG06BR	BR	XH9	2	BELRD	MANMAN_AX	2006Oct	38	227	285	346	414	438
06H063	100983029	12477	19/10/2005	BG06	BG	2006	TC	BG06BR	BR	NAP	2	BELRD	NAPCO	2006Oct	33	212	265	342	418	426
06H071	ALS00Y11602	12380	22/10/2005	BG06	BG	2006	TC	BG06BR	BR	NAP	2	NAP	NAPCO	2006Oct	31	170	214	302	362	388
06H073	ALS01B3173	12177	22/10/2005	BG06	BG	2006	TC	BG06BR	BR	NAP	2	NAP	NAPCO	2006Oct	34	160	213	287	338	346
06H074	ALS01B3173	25116	22/10/2005	BG06	BG	2006	TC	BG06BR	BR	XH9	2	NAP	MANMAN_AX	2006Oct	47	217	308	366	438	484
06H075	ALS01B3173	22040	23/10/2005	BG06	BG	2006	TC	BG06BR	BR	NAP	2	NAP	NAPCO	2006Oct	32	205	256	326	376	404
06H076	100969720	12275	24/10/2005	BG06	BG	2006	TC	BG06BR	BR	NAP	2	BELRD	NAPCO	2006Oct	30	180	225	293	354	370
06H079	ALS00Y11602	22300	25/10/2005	BG06	BG	2006	TC	BG06BR	BR	NAP	2	NAP	NAPCO	2006Oct	36	196	238	308	390	434
06H081	100969971	12028	25/10/2005	BG06	BG	2006	TC	BG06BR	BR	NAP	2	BELRD	AXNAPCO	2006Oct	39	193	254	326	382	428
06H084	100969971	12410	26/10/2005	BG06	BG	2006	TC	BG06BR	BR	NAP	2	BELRD	NAPCO	2006Oct	32	170	221	288	360	390
06H085	ALS00Y11602	12405	26/10/2005	BG06	BG	2006	TC	BG06BR	BR	NAP	2	NAP	NAPCO	2006Oct	36	200	239	330	372	422
06H087	100969971	12334	27/10/2005	BG06	BG	2006	TC	BG06BR	BR	NAP	2	BELRD	NAPCO	2006Oct	39	203	270	344	404	446
06H089	ALS01B3173	25153	27/10/2005	BG06	BG	2006	TC	BG06BR	BR	XH9	2	NAP	AXMAN_BB	2006Oct	36	190	250	316	388	406
06H091	100969720	12186	28/10/2005	BG06	BG	2006	TC	BG06BR	BR	NAP	2	BELRD	NAPCO	2006Oct	32	191	230	298	340	372
06H092	ALS01B3173	25083	28/10/2005	BG06	BG	2006	TC	BG06BR	BR	XH9	2	NAP	MANMAN_BB	2006Oct	35	197	263	350	430	488
06H098	ALS01B3173	22167	02/11/2005	BG06	BG	2006	TC	BG06BR	BR	NAP	2	NAP	NAPCO	2006Nov	35	204	248	340	396	.
06H099	ALS01B3173	12100	03/11/2005	BG06	BG	2006	TC	BG06BR	BR	NAP	2	NAP	NAPCO	2006Nov	35	183	241	330	386	428
06H102	ALS01B3173	22273	07/11/2005	BG06	BG	2006	TC	BG06BR	BR	NAP	2	NAP	NAPCO	2006Nov	43	192	256	.	.	466
06H104	100983029	22036	07/11/2005	BG06	BG	2006	TC	BG06BR	BR	NAP	2	BELRD	NAPCO	2006Nov	38	163	211	280	346	382
06H106	ALS00Y11602	25273	07/11/2005	BG06	BG	2006	TC	BG06BR	BR	XH9	2	NAP	MANMAN_BB	2006Nov	29	190	220	306	376	422
06H110	ALS00Y11602	22297	13/11/2005	BG06	BG	2006	TC	BG06BR	BR	NAP	2	NAP	NAPCO	2006Nov	41	178	214	288	348	384
06H112	100969720	12108	15/11/2005	BG06	BG	2006	TC	BG06BR	BR	NAP	2	BELRD	NAPCO	2006Nov	40	174	240	304	376	392
06H113	ALS00Y11602	25092	15/11/2005	BG06	BG	2006	TC	BG06BR	BR	XH9	2	NAP	MANMAN_BX	2006Nov	38	183	229	308	382	412
06H115	ALS00Y11602	25221	22/11/2005	BG06	BG	2006	TC	BG06BR	BR	XH9	2	NAP	MANMAN_AX	2006Nov	38	163	212	300	360	402
06H120	ALS00Y11602	22409	28/11/2005	BG06	BG	2006	TC	BG06BR	BR	NAP	2	NAP	NAPCO	2006Nov	32	144	178	268	336	386
06H121	ALS00Y11602	25170	28/11/2005	BG06	BG	2006	TC	BG06BR	BR	XH9	2	NAP	AXMAN_BX	2006Nov	41	161	217	298	354	404
06H125	100969720	25144	02/12/2005	BG06	BG	2006	TC	BG06BR	BR	XH9	2	BELRD	AXMAN_BX	2006Dec	33	163	213	278	338	386
06H126	ALS01B3173	25267	04/12/2005	BG06	BG	2006	TC	BG06BR	BR	XH9	2	NAP	MANMAN_AX	2006Dec	45	171	226	310	382	424
06H128	ALS00Y11602	25091	06/12/2005	BG06	BG	2006	TC	BG06BR	BR	XH9	2	NAP	MANMAN_BB	2006Dec	37	154	204	277	342	382
06H131	ALS00Y11602	25239	10/12/2005	BG06	BG	2006	TC	BG06BR	BR	XH9	2	NAP	MANMAN_BX	2006Dec	31	124	174	245	312	352
06H132	100983034	12437	11/12/2005	BG06	BG	2006	TC	BG06BR	BR	NAP	2	BELRD	NAPCO	2006Dec	38	142	196	267	316	342
875509	752384	765740	24/10/2005	SL06B	SL	2006	BB	SL06BBR	BR	CPC	1	BRAH	PB_BRAH	2006Oct	29	235	255	332	374	418
875511	724577	766242	24/10/2005	SL06	SL	2006	BB	SL06BR	BR	TTS	1	BRAH	PB_BRAH	2006Oct	37	243	240	328	404	444
875513	667662	768073	25/10/2005	SL06	SL	2006	BB	SL06BR	BR	MDH	1	BRAH	PB_BRAH	2006Oct	35	250	256	326	396	430
875514	667708	765542	24/10/2005	SL06	SL	2006	BB	SL06BR	BR	CPC	1	BRAH	PB_BRAH	2006Oct	33	235	269	340	410	424
875515	667708	768024	25/10/2005	SL06	SL	2006	BB	SL06BR	BR	MDH	1	BRAH	PB_BRAH	2006Oct	24	221	210	279	342	384
875516	667708	750465	25/10/2005	SL06	SL	2006	BB	SL06BR	BR	BEL	1	BRAH	PB_BRAH	2006Oct	24	219	225	302	368	392
875521	728071	765656	25/10/2005	SL06	SL	2006	BB	SL06BR	BR	CPC	1	BRAH	PB_BRAH	2006Oct	24	237	228	314	388	436
875523	667661	765742	24/10/2005	SL06B	SL	2006	BB	SL06BBR	BR	CPC	1	BRAH	PB_BRAH	2006Oct	26	242	230	312	370	.
875524	752384	767887	25/10/2005	SL06	SL	2006	BB	SL06BR	BR	MDH	1	BRAH	PB_BRAH	2006Oct	32	224	236	312	382	418
875526	667708	765490	26/10/2005	SL06	SL	2006	BB	SL06BR	BR	CPC	1	BRAH	PB_BRAH	2006Oct	31	236	259	328	418	454
875528	667662	768019	27/10/2005	SL06	SL	2006	BB	SL06BR	BR	MDH	1	BRAH	PB_BRAH	2006Oct	35	235	225	292	368	406
875530	728158	765866	27/10/2005	SL06	SL	2006	BB	SL06BR	BR	CPC	1	BRAH	PB_BRAH	2006Oct	33	274	276	348	418	414
875537	667662	767973	31/10/2005	SL06	SL	2006	BB	SL06BR	BR	MDH	1	BRAH	PB_BRAH	2006Oct	27	245	261	356	412	452
875538	728158	751417	30/10/2005	SL06	SL	2006	BB	SL06BR	BR	BEL	1	BRAH	PB_BRAH	2006Oct	34	240	241	314	392	422
875539	728158	767125	31/10/2005	SL06	SL	2006	BB	SL06BR	BR	CCK	1	BRAH	PB_BRAH	2006Oct	33	214	222	287	356	384
875540	667708	751522	31/10/2005	SL06	SL	2006	BB	SL06BR	BR	BEL	1	BRAH	PB_BRAH	2006Oct	20	227	241	318	380	444
875544	724517	768064	28/10/2005	SL06	SL	2006	BB	SL06BR	BR	MDH	1	BRAH	PB_BRAH	2006Oct	27	239	244	316	390	398
875552	667639	767043	31/10/2005	SL06	SL	2006	BB	SL06BR	BR	CCK	1	BRAH	PB_BRAH	2006Oct	33	246	264	360	454	474
875553	667630	751416	01/11/2005	SL06	SL	2006	BB	SL06BR	BR	BEL	1	BRAH	PB_BRAH	2006Nov	27	232	250	330	414	460
875554	667708	767048	01/11/2005	SL06	SL	2006	BB	SL06BR	BR	CCK	1	BRAH	PB_BRAH	2006Nov	32	214	217	288	356	400
875556	724517	751526	02/11/2005	SL06	SL	2006	BB	SL06BR	BR	BEL	1	BRAH	PB_BRAH	2006Nov	32	170	160	194	232	222
875561	724517	767816	01/11/2005	SL06	SL	2006	BB	SL06BR	BR	MDH	1	BRAH	PB_BRAH	2006Nov	29	249	263	334	422	436
875562	724577	765773	03/11/2005	SL06B	SL	2006	BB	SL06BBR	BR	CPC	1	BRAH	PB_BRAH	2006Nov	41	261	262	352	432	462
875563	728071	765487	03/11/2005	SL06	SL	2006	BB	SL06BR	BR	CPC	1	BRAH	PB_BRAH	2006Nov	45	258	252	338	400	436
875566	728158	751535	04/11/2005	SL06	SL	2006	BB	SL06BR	BR	BEL	1	BRAH	PB_BRAH	2006Nov	35	217	229	296	368	394
875567	728158	751546	04/11/2005	SL06	SL	2006	BB	SL06BR	BR	BEL	1	BRAH	PB_BRAH	2006Nov	27	209	221	299	356	358
875573	728158	750574	07/11/2005	SL06	SL	2006	BB	SL06BR	BR	BEL	1	BRAH	PB_BRAH	2006Nov	30	206	205	273	346	388
875575	667639	767179	07/11/2005	SL06	SL	2006	BB	SL06BR	BR	CCK	1	BRAH	PB_BRAH	2006Nov	36	230	225	304	368	384
875576	724577	768075	06/11/2005	SL06	SL	2006	BB	SL06BR	BR	MDH	1	BRAH	PB_BRAH	2006Nov	36	235	221	294	368	382
875578	728071	765747	06/11/2005	SL06B	SL	2006	BB	SL06BBR	BR	CPC	1	BRAH	PB_BRAH	2006Nov	42	251	257	346	416	458
875581	667708	751478	08/11/2005	SL06	SL	2006	BB	SL06BR	BR	BEL	1	BRAH	PB_BRAH	2006Nov	34	228	237	294	368	390
875582	728158	766937	08/11/2005	SL06	SL	2006	BB	SL06BR	BR	MDH	1	BRAH	PB_BRAH	2006Nov	31	230	226	290	350	408
875587	667708	768011	06/11/2005	SL06	SL	2006	BB	SL06BR	BR	MDH	1	BRAH	PB_BRAH	2006Nov	40	231	255	332	398	406
875589	667673	767137	09/11/2005	SL06	SL	2006	BB	SL06BR	BR	CCK	1	BRAH	PB_BRAH	2006Nov	27	191	203	273	328	374
875590	667639	765776	09/11/2005	SL06B	SL	2006	BB	SL06BBR	BR	CPC	1	BRAH	PB_BRAH	2006Nov	32	219	221	291	372	390
875592	667673	767960	09/11/2005	SL06	SL	2006	BB	SL06BR	BR	MDH	1	BRAH	PB_BRAH	2006Nov	33	225	222	.	.	416
875594	667673	767189	10/11/2005	SL06	SL	2006	BB	SL06BR	BR	CCK	1	BRAH	PB_BRAH	2006Nov	30	249	247	316	370	420
875601	728277	765683	14/11/2005	SL06	SL	2006	BB	SL06BR	BR	CPC	1	BRAH	PB_BRAH	2006Nov	36	224	248	316	380	436
875603	728158	766898	12/11/2005	SL06	SL	2006	BB	SL06BR	BR	MDH	1	BRAH	PB_BRAH	2006Nov	29	239	245	298	370	396
875606	667639	765784	13/11/2005	SL06B	SL	2006	BB	SL06BBR	BR	CPC	1	BRAH	PB_BRAH	2006Nov	29	212	223	289	356	398
875607	724577	765811	13/11/2005	SL06B	SL	2006	BB	SL06BBR	BR	CPC	1	BRAH	PB_BRAH	2006Nov	30	192	200	265	322	346
875608	728167	766163	14/11/2005	SL06	SL	2006	BB	SL06BR	BR	TTS	1	BRAH	PB_BRAH	2006Nov	34	241	252	328	390	422
875612	667639	765831	12/11/2005	SL06B	SL	2006	BB	SL06BBR	BR	CPC	1	BRAH	PB_BRAH	2006Nov	29	223	231	306	374	400
875614	667630	766865	14/11/2005	SL06	SL	2006	BB	SL06BR	BR	MDH	1	BRAH	PB_BRAH	2006Nov	34	220	236	308	368	430
875618	667708	768041	16/11/2005	SL06	SL	2006	BB	SL06BR	BR	MDH	1	BRAH	PB_BRAH	2006Nov	29	213	227	302	350	368
875620	667708	751495	14/11/2005	SL06	SL	2006	BB	SL06BR	BR	BEL	1	BRAH	PB_BRAH	2006Nov	26	207	217	300	370	402
875621	667662	768077	16/11/2005	SL06	SL	2006	BB	SL06BR	BR	MDH	1	BRAH	PB_BRAH	2006Nov	35	240	241	322	390	440
875622	667708	767186	14/11/2005	SL06	SL	2006	BB	SL06BR	BR	CCK	1	BRAH	PB_BRAH	2006Nov	32	219	224	314	370	402
875626	728167	766122	16/11/2005	SL06	SL	2006	BB	SL06BR	BR	TTS	1	BRAH	PB_BRAH	2006Nov	32	205	220	285	352	382
875628	728158	765576	17/11/2005	SL06	SL	2006	BB	SL06BR	BR	CPC	1	BRAH	PB_BRAH	2006Nov	35	233	227	318	390	378
875629	667708	767946	18/11/2005	SL06	SL	2006	BB	SL06BR	BR	MDH	1	BRAH	PB_BRAH	2006Nov	28	207	226	285	332	374
875632	728284	767857	20/11/2005	SL06	SL	2006	BB	SL06BR	BR	MDH	1	BRAH	PB_BRAH	2006Nov	38	209	216	287	340	356
875640	728167	766133	20/11/2005	SL06	SL	2006	BB	SL06BR	BR	TTS	1	BRAH	PB_BRAH	2006Nov	26	216	228	294	352	380
875641	752384	767073	19/11/2005	SL06	SL	2006	BB	SL06BR	BR	CCK	1	BRAH	PB_BRAH	2006Nov	41	223	226	297	364	396
875642	667662	767157	21/11/2005	SL06	SL	2006	BB	SL06BR	BR	CCK	1	BRAH	PB_BRAH	2006Nov	47	212	226	287	364	376
875643	667708	767827	21/11/2005	SL06	SL	2006	BB	SL06BR	BR	MDH	1	BRAH	PB_BRAH	2006Nov	30	207	220	300	376	378
875648	667639	765574	20/11/2005	SL06	SL	2006	BB	SL06BR	BR	CPC	1	BRAH	PB_BRAH	2006Nov	44	168	.	.	.	.
875649	667662	765568	23/11/2005	SL06	SL	2006	BB	SL06BR	BR	CPC	1	BRAH	PB_BRAH	2006Nov	31	193	208	283	342	390
875652	667673	767208	23/11/2005	SL06	SL	2006	BB	SL06BR	BR	CCK	1	BRAH	PB_BRAH	2006Nov	35	187	195	273	346	376
875653	667639	765803	24/11/2005	SL06B	SL	2006	BB	SL06BBR	BR	CPC	1	BRAH	PB_BRAH	2006Nov	36	214	223	286	360	384
875654	667673	765516	24/11/2005	SL06	SL	2006	BB	SL06BR	BR	CPC	1	BRAH	PB_BRAH	2006Nov	27	210	213	284	362	376
875657	667673	765492	25/11/2005	SL06	SL	2006	BB	SL06BR	BR	CPC	1	BRAH	PB_BRAH	2006Nov	31	199	213	283	334	374
875658	667708	767898	26/11/2005	SL06	SL	2006	BB	SL06BR	BR	MDH	1	BRAH	PB_BRAH	2006Nov	30	192	209	291	362	396
875660	667708	751455	27/11/2005	SL06	SL	2006	BB	SL06BR	BR	BEL	1	BRAH	PB_BRAH	2006Nov	34	197	217	292	330	346
875666	752384	765483	28/11/2005	SL06	SL	2006	BB	SL06BR	BR	CPC	1	BRAH	PB_BRAH	2006Nov	35	200	215	285	360	396
875667	667708	767223	29/11/2005	SL06	SL	2006	BB	SL06BR	BR	MDH	1	BRAH	PB_BRAH	2006Nov	22	191	219	286	352	366
875668	667630	751503	25/11/2005	SL06	SL	2006	BB	SL06BR	BR	BEL	1	BRAH	PB_BRAH	2006Nov	37	217	232	314	380	410
875670	724577	765600	29/11/2005	SL06	SL	2006	BB	SL06BR	BR	CPC	1	BRAH	PB_BRAH	2006Nov	33	206	211	273	354	390
875671	667708	767942	30/11/2005	SL06	SL	2006	BB	SL06BR	BR	MDH	1	BRAH	PB_BRAH	2006Nov	31	225	194	256	289	332
875683	667708	767860	04/12/2005	SL06	SL	2006	BB	SL06BR	BR	MDH	1	BRAH	PB_BRAH	2006Dec	32	137	160	230	292	344
875688	667662	767897	05/12/2005	SL06	SL	2006	BB	SL06BR	BR	MDH	1	BRAH	PB_BRAH	2006Dec	36	196	200	289	364	368
875691	667708	767819	07/12/2005	SL06	SL	2006	BB	SL06BR	BR	MDH	1	BRAH	PB_BRAH	2006Dec	31	189	196	264	326	358
875692	667662	765658	07/12/2005	SL06	SL	2006	BB	SL06BR	BR	CPC	1	BRAH	PB_BRAH	2006Dec	31	159	191	263	330	372
875694	724577	766154	06/12/2005	SL06	SL	2006	BB	SL06BR	BR	TTS	1	BRAH	PB_BRAH	2006Dec	31	201	204	286	350	376
875695	667708	767965	09/12/2005	SL06	SL	2006	BB	SL06BR	BR	MDH	1	BRAH	PB_BRAH	2006Dec	35	199	227	282	356	390
875703	667630	765587	13/12/2005	SL06	SL	2006	BB	SL06BR	BR	CPC	1	BRAH	PB_BRAH	2006Dec	36	216	229	298	370	422
876082	724577	765856	14/12/2005	SL06B	SL	2006	BB	SL06BBR	BR	CPC	1	BRAH	PB_BRAH	2006Dec	37	181	199	260	328	364
875709	667639	765821	15/12/2005	SL06B	SL	2006	BB	SL06BBR	BR	CPC	1	BRAH	PB_BRAH	2006Dec	36	186	197	273	344	368
875712	724577	765848	16/12/2005	SL06B	SL	2006	BB	SL06BBR	BR	CPC	1	BRAH	PB_BRAH	2006Dec	40	213	206	287	356	384
875713	752384	767892	17/12/2005	SL06	SL	2006	BB	SL06BR	BR	MDH	1	BRAH	PB_BRAH	2006Dec	27	166	180	246	308	348
875715	752384	767098	.	SL06	SL	2006	BB	SL06BR	BR	CCK	1	BRAH	PB_BRAH	2006Dec	34	193	199	278	350	372
875719	667673	767154	18/12/2005	SL06	SL	2006	BB	SL06BR	BR	CCK	1	BRAH	PB_BRAH	2006Dec	38	180	192	269	342	380
875721	728167	767107	19/12/2005	SL06	SL	2006	BB	SL06BR	BR	CCK	1	BRAH	PB_BRAH	2006Dec	38	212	230	304	370	416
875722	667639	766211	20/12/2005	SL06	SL	2006	BB	SL06BR	BR	TTS	1	BRAH	PB_BRAH	2006Dec	43	212	237	314	380	392
875724	667630	751489	19/12/2005	SL06	SL	2006	BB	SL06BR	BR	BEL	1	BRAH	PB_BRAH	2006Dec	29	138	168	239	302	340
875728	667708	767881	21/12/2005	SL06	SL	2006	BB	SL06BR	BR	MDH	1	BRAH	PB_BRAH	2006Dec	32	190	202	283	344	364
875730	728071	765495	21/12/2005	SL06	SL	2006	BB	SL06BR	BR	CPC	1	BRAH	PB_BRAH	2006Dec	34	187	195	267	344	368
875731	728071	766125	.	SL06	SL	2006	BB	SL06BR	BR	TTS	1	BRAH	PB_BRAH	2006Dec	37	191	207	279	330	388
875732	667673	766169	30/12/2005	SL06	SL	2006	BB	SL06BR	BR	TTS	1	BRAH	PB_BRAH	2006Dec	21	166	180	236	300	336
875735	728071	766265	01/01/2006	SL06	SL	2006	BB	SL06BR	BR	TTS	1	BRAH	PB_BRAH	2006Jan	35	161	163	233	300	324
875737	667673	766141	04/01/2006	SL06	SL	2006	BB	SL06BR	BR	TTS	1	BRAH	PB_BRAH	2006Jan	41	185	188	251	322	352
875738	667630	767893	06/01/2006	SL06	SL	2006	BB	SL06BR	BR	MDH	1	BRAH	PB_BRAH	2006Jan	37	200	207	270	346	400
875739	728071	765781	08/01/2006	SL06B	SL	2006	BB	SL06BBR	BR	CPC	1	BRAH	PB_BRAH	2006Jan	37	165	181	237	308	342
875740	728167	767913	02/01/2006	SL06	SL	2006	BB	SL06BR	BR	MDH	1	BRAH	PB_BRAH	2006Jan	.	161	179	250	310	366
875741	667630	765591	06/12/2005	SL06	SL	2006	BB	SL06BR	BR	CPC	1	BRAH	PB_BRAH	2006Dec	.	184	221	294	372	402
875742	728167	765701	15/01/2006	SL06B	SL	2006	BB	SL06BBR	BR	CPC	1	BRAH	PB_BRAH	2006Jan	36	170	198	259	326	368
06T003	100976255	23095	30/09/2005	TK06	TK	2006	TC	TK06BR	BR	AAC	2	BELRD	SPPAA_BRB	2006Oct	36	200	247	320	386	420
06T004	100969748	13016	01/10/2005	TK06	TK	2006	TC	TK06BR	BR	AAC	2	BELRD	NAPAA_BRB	2006Oct	35	167	226	278	338	352
06T006	100969971	23055	01/10/2005	TK06	TK	2006	TC	TK06BR	BR	AAC	2	BELRD	AXBXAA_BRB	2006Oct	25	197	274	324	384	404
06T008	100969748	12343	02/10/2005	TK06	TK	2006	TC	TK06BR	BR	NAP	2	BELRD	NAPCO	2006Oct	30	183	230	310	376	384
06T010	100969748	13088	02/10/2005	TK06	TK	2006	TC	TK06BR	BR	AAC	2	BELRD	SBXAA_BRB	2006Oct	29	152	236	304	360	402
06T012	100976255	23274	02/10/2005	TK06	TK	2006	TC	TK06BR	BR	AAC	2	BELRD	SBXAA_BRB	2006Oct	36	179	242	320	388	406
06T016	100969748	23049	03/10/2005	TK06	TK	2006	TC	TK06BR	BR	AAC	2	BELRD	AXBXAA_BRB	2006Oct	38	205	267	336	392	436
06T021	100969748	23202	05/10/2005	TK06	TK	2006	TC	TK06BR	BR	AAC	2	BELRD	SPPAA_BRB	2006Oct	40	210	288	354	428	428
06T022	100969748	22281	05/10/2005	TK06	TK	2006	TC	TK06BR	BR	NAP	2	BELRD	NAPCO	2006Oct	34	187	232	297	358	378
06T023	100976145	23139	05/10/2005	TK06	TK	2006	TC	TK06BR	BR	AAC	2	BELRD	SPPAA_BRB	2006Oct	40	210	247	314	378	388
06T024	100969748	13173	05/10/2005	TK06	TK	2006	TC	TK06BR	BR	AAC	2	BELRD	SPPAA_BRB	2006Oct	31	218	291	366	438	458
06T030	100976255	23244	08/10/2005	TK06	TK	2006	TC	TK06BR	BR	AAC	2	BELRD	SBXAA_BRB	2006Oct	38	184	233	316	366	408
06T031	100969748	13058	08/10/2005	TK06	TK	2006	TC	TK06BR	BR	AAC	2	BELRD	SBXAA_BRB	2006Oct	35	180	234	285	354	368
06T033	100969748	23022	08/10/2005	TK06	TK	2006	TC	TK06BR	BR	AAC	2	BELRD	AXBXAA_BRB	2006Oct	26	162	199	256	306	318
06T034	100976255	23061	08/10/2005	TK06	TK	2006	TC	TK06BR	BR	AAC	2	BELRD	SBXAA_BRB	2006Oct	29	193	269	322	386	424
06T035	100969748	23103	08/10/2005	TK06	TK	2006	TC	TK06BR	BR	AAC	2	BELRD	AXAA_BRB	2006Oct	37	200	269	330	384	414
876103	667629	766275	09/10/2005	TK06	TK	2006	BB	TK06BR	BR	TTS	1	BRAH	PB_BRAH	2006Oct	32	198	233	302	362	426
06T038	100976255	13034	10/10/2005	TK06	TK	2006	TC	TK06BR	BR	AAC	2	BELRD	SBXAA_BRB	2006Oct	28	171	235	302	372	400
06T039	100969748	13086	10/10/2005	TK06	TK	2006	TC	TK06BR	BR	AAC	2	BELRD	SBXAA_BRB	2006Oct	32	196	265	326	390	418
06T041	ALS00Y11322	23282	10/10/2005	TK06	TK	2006	TC	TK06BR	BR	AAC	2	NAP	SBXAA_BRB	2006Oct	38	121	160	232	297	332
876104	727837	768000	11/10/2005	TK06	TK	2006	BB	TK06BR	BR	MDH	1	BRAH	PB_BRAH	2006Oct	43	255	320	382	458	514
06T044	ALS00Y11322	13160	10/10/2005	TK06	TK	2006	TC	TK06BR	BR	AAC	2	NAP	SBXAA_BRB	2006Oct	37	169	247	308	372	392
06T048	ALS00Y11322	22421	11/10/2005	TK06	TK	2006	TC	TK06BR	BR	NAP	2	NAP	NAPCO	2006Oct	38	189	225	302	380	430
06T050	100969748	12050	12/10/2005	TK06	TK	2006	TC	TK06BR	BR	NAP	2	BELRD	NAPCO	2006Oct	40	219	248	302	370	388
06T052	100976145	12472	11/10/2005	TK06	TK	2006	TC	TK06BR	BR	NAP	2	BELRD	NAPCO	2006Oct	38	200	276	350	428	462
06T054	100969748	23164	12/10/2005	TK06	TK	2006	TC	TK06BR	BR	AAC	2	BELRD	SPPAA_BRB	2006Oct	25	175	242	308	372	400
876107	667629	767174	12/10/2005	TK06	TK	2006	BB	TK06BR	BR	CCK	1	BRAH	PB_BRAH	2006Oct	34	197	254	312	396	440
06T058	ALS00Y11322	12344	13/10/2005	TK06	TK	2006	TC	TK06BR	BR	NAP	2	NAP	NAPCO	2006Oct	28	171	220	300	362	380
06T059	100976255	22087	12/10/2005	TK06	TK	2006	TC	TK06BR	BR	NAP	2	BELRD	NAPCO	2006Oct	35	177	241	293	366	382
06T060	ALS00Y11322	13175	13/10/2005	TK06	TK	2006	TC	TK06BR	BR	AAC	2	NAP	SPPAA_BRB	2006Oct	33	175	242	308	366	412
06T061	100976255	13072	13/10/2005	TK06	TK	2006	TC	TK06BR	BR	AAC	2	BELRD	SBXAA_BRB	2006Oct	39	190	253	314	384	406
876108	728102	766148	11/10/2005	TK06	TK	2006	BB	TK06BR	BR	TTS	1	BRAH	PB_BRAH	2006Oct	31	204	248	316	382	422
06T065	ALS00Y11322	13197	14/10/2005	TK06	TK	2006	TC	TK06BR	BR	AAC	2	NAP	SBXAA_BRB	2006Oct	35	209	249	334	396	412
06T068	100976255	12189	15/10/2005	TK06	TK	2006	TC	TK06BR	BR	NAP	2	BELRD	NAPCO	2006Oct	34	214	264	314	410	408
06T069	100969748	22053	15/10/2005	TK06	TK	2006	TC	TK06BR	BR	NAP	2	BELRD	NAPCO	2006Oct	30	153	216	284	350	374
06T070	100969748	12414	14/10/2005	TK06	TK	2006	TC	TK06BR	BR	NAP	2	BELRD	NAPCO	2006Oct	37	185	238	279	350	390
876111	728102	767033	15/10/2005	TK06	TK	2006	BB	TK06BR	BR	CCK	1	BRAH	PB_BRAH	2006Oct	30	208	249	326	408	440
06T073	100969748	12202	15/10/2005	TK06	TK	2006	TC	TK06BR	BR	NAP	2	BELRD	NAPCO	2006Oct	38	185	239	304	364	378
06T076	ALS00Y11322	23070	16/10/2005	TK06	TK	2006	TC	TK06BR	BR	AAC	2	NAP	AXAA_BRB	2006Oct	36	199	279	342	418	440
876114	728102	766949	16/10/2005	TK06	TK	2006	BB	TK06BR	BR	MDH	1	BRAH	PB_BRAH	2006Oct	29	199	238	312	380	404
876115	667629	767123	16/10/2005	TK06	TK	2006	BB	TK06BR	BR	CCK	1	BRAH	PB_BRAH	2006Oct	31	217	279	340	414	436
06T081	100969748	23013	16/10/2005	TK06	TK	2006	TC	TK06BR	BR	AAC	2	BELRD	SPPAA_BRB	2006Oct	36	182	228	289	356	380
06T083	ALS00Y11322	13133	17/10/2005	TK06	TK	2006	TC	TK06BR	BR	AAC	2	NAP	AXBXAA_BRB	2006Oct	34	178	225	295	352	388
876118	667629	766156	17/10/2005	TK06	TK	2006	BB	TK06BR	BR	TTS	1	BRAH	PB_BRAH	2006Oct	35	190	245	320	390	440
06T089	100976255	23301	17/10/2005	TK06	TK	2006	TC	TK06BR	BR	AAC	2	BELRD	SBXAA_BRB	2006Oct	31	179	239	318	384	416
06T092	ALS00Y11322	13162	19/10/2005	TK06	TK	2006	TC	TK06BR	BR	AAC	2	NAP	SBXAA_BRB	2006Oct	33	158	227	294	368	386
06T094	100976255	12354	18/10/2005	TK06	TK	2006	TC	TK06BR	BR	NAP	2	BELRD	NAPCO	2006Oct	32	156	188	234	298	330
06T096	ALS00Y11322	22322	19/10/2005	TK06	TK	2006	TC	TK06BR	BR	NAP	2	NAP	NAPCO	2006Oct	34	160	229	295	356	396
876120	728201	765566	20/10/2005	TK06	TK	2006	BB	TK06BR	BR	CPC	1	BRAH	PB_BRAH	2006Oct	29	169	219	291	368	400
876121	667629	767861	20/10/2005	TK06	TK	2006	BB	TK06BR	BR	MDH	1	BRAH	PB_BRAH	2006Oct	37	200	254	326	400	424
876122	728201	765671	20/10/2005	TK06	TK	2006	BB	TK06BR	BR	CPC	1	BRAH	PB_BRAH	2006Oct	35	179	215	283	340	378
06T104	100976255	22208	19/10/2005	TK06	TK	2006	TC	TK06BR	BR	NAP	2	BELRD	NAPCO	2006Oct	40	171	231	308	368	386
06T105	100969748	12233	19/10/2005	TK06	TK	2006	TC	TK06BR	BR	NAP	2	BELRD	NAPCO	2006Oct	31	184	237	298	352	398
06T109	ALS00Y11322	22025	20/10/2005	TK06	TK	2006	TC	TK06BR	BR	NAP	2	NAP	NAPCO	2006Oct	40	181	231	273	324	356
06T113	ALS00Y11322	13224	21/10/2005	TK06	TK	2006	TC	TK06BR	BR	AAC	2	NAP	SPPAA_BRB	2006Oct	35	199	257	306	368	394
06T118	100969748	12336	21/10/2005	TK06	TK	2006	TC	TK06BR	BR	NAP	2	BELRD	NAPCO	2006Oct	37	195	238	291	348	354
876130	667670	767158	21/10/2005	TK06	TK	2006	BB	TK06BR	BR	CCK	1	BRAH	PB_BRAH	2006Oct	32	188	231	318	386	432
876131	727837	767096	21/10/2005	TK06	TK	2006	BB	TK06BR	BR	CCK	1	BRAH	PB_BRAH	2006Oct	28	173	235	296	362	392
876136	728102	765644	24/10/2005	TK06	TK	2006	BB	TK06BR	BR	CPC	1	BRAH	PB_BRAH	2006Oct	25	180	230	290	354	390
876137	667629	767903	24/10/2005	TK06	TK	2006	BB	TK06BR	BR	MDH	1	BRAH	PB_BRAH	2006Oct	32	163	222	283	356	394
876138	728102	766171	24/10/2005	TK06	TK	2006	BB	TK06BR	BR	TTS	1	BRAH	PB_BRAH	2006Oct	37	177	220	302	354	402
876139	728201	768005	25/10/2005	TK06	TK	2006	BB	TK06BR	BR	MDH	1	BRAH	PB_BRAH	2006Oct	40	174	228	298	354	422
876142	728201	765819	25/10/2005	TK06B	TK	2006	BB	TK06BBR	BR	CPC	1	BRAH	PB_BRAH	2006Oct	34	187	237	306	376	408
06T134	100976145	23125	25/10/2005	TK06	TK	2006	TC	TK06BR	BR	AAC	2	BELRD	SPPAA_BRB	2006Oct	39	193	253	306	370	420
06T140	ALS00Y11322	12052	25/10/2005	TK06	TK	2006	TC	TK06BR	BR	NAP	2	NAP	NAPCO	2006Oct	35	151	203	278	336	362
06T141	ALS00Y11322	23309	25/10/2005	TK06	TK	2006	TC	TK06BR	BR	AAC	2	NAP	SBXAA_BRB	2006Oct	34	183	254	308	376	394
06T143	100976255	23230	26/10/2005	TK06	TK	2006	TC	TK06BR	BR	AAC	2	BELRD	SBXAA_BRB	2006Oct	41	187	230	295	366	408
876149	667629	766237	28/10/2005	TK06	TK	2006	BB	TK06BR	BR	TTS	1	BRAH	PB_BRAH	2006Oct	31	182	223	308	376	426
876151	728201	765862	29/10/2005	TK06B	TK	2006	BB	TK06BBR	BR	CPC	1	BRAH	PB_BRAH	2006Oct	38	160	199	267	334	358
876153	667629	767948	30/10/2005	TK06	TK	2006	BB	TK06BR	BR	MDH	1	BRAH	PB_BRAH	2006Oct	38	190	251	312	378	414
06T155	100969748	23157	30/10/2005	TK06	TK	2006	TC	TK06BR	BR	AAC	2	BELRD	SPPAA_BRB	2006Oct	37	173	222	292	350	356
06T158	100969971	13042	31/10/2005	TK06	TK	2006	TC	TK06BR	BR	AAC	2	BELRD	AXAA_BRB	2006Oct	32	169	227	293	356	372
876155	667629	766274	30/10/2005	TK06	TK	2006	BB	TK06BR	BR	TTS	1	BRAH	PB_BRAH	2006Oct	28	185	225	282	340	376
06T160	100969971	12366	01/11/2005	TK06	TK	2006	TC	TK06BR	BR	NAP	2	BELRD	NAPCO	2006Nov	28	149	217	271	342	356
876157	667670	765485	01/11/2005	TK06	TK	2006	BB	TK06BR	BR	CPC	1	BRAH	PB_BRAH	2006Nov	30	159	213	283	352	394
876159	667629	765666	01/11/2005	TK06	TK	2006	BB	TK06BR	BR	CPC	1	BRAH	PB_BRAH	2006Nov	37	182	239	306	372	404
876161	727837	766271	01/11/2005	TK06	TK	2006	BB	TK06BR	BR	TTS	1	BRAH	PB_BRAH	2006Nov	42	172	236	308	386	410
06T167	100969971	13076	02/11/2005	TK06	TK	2006	TC	TK06BR	BR	AAC	2	BELRD	SBXAA_BRB	2006Nov	34	178	243	294	374	410
06T169	ALS00Y11322	22353	03/11/2005	TK06	TK	2006	TC	TK06BR	BR	NAP	2	NAP	NAPCO	2006Nov	39	161	204	272	342	362
06T171	ALS00Y11322	22102	04/11/2005	TK06	TK	2006	TC	TK06BR	BR	NAP	2	NAP	NAPCO	2006Nov	40	164	210	290	350	384
876166	667629	767118	06/11/2005	TK06	TK	2006	BB	TK06BR	BR	CCK	1	BRAH	PB_BRAH	2006Nov	33	177	237	297	356	410
876167	728201	767842	08/11/2005	TK06	TK	2006	BB	TK06BR	BR	MDH	1	BRAH	PB_BRAH	2006Nov	36	192	234	292	370	364
876168	667629	767947	08/11/2005	TK06	TK	2006	BB	TK06BR	BR	MDH	1	BRAH	PB_BRAH	2006Nov	27	173	201	269	330	382
876169	667670	765639	08/11/2005	TK06	TK	2006	BB	TK06BR	BR	CPC	1	BRAH	PB_BRAH	2006Nov	39	193	233	304	376	416
06T187	100969748	13025	10/11/2005	TK06	TK	2006	TC	TK06BR	BR	AAC	2	BELRD	SBXAA_BRB	2006Nov	36	201	257	322	400	426
876173	667629	766164	11/11/2005	TK06	TK	2006	BB	TK06BR	BR	TTS	1	BRAH	PB_BRAH	2006Nov	34	193	233	304	358	390
06T195	ALS00Y11322	12258	13/11/2005	TK06	TK	2006	TC	TK06BR	BR	NAP	2	NAP	NAPCO	2006Nov	43	173	208	283	350	374
06T196	100969748	13220	13/11/2005	TK06	TK	2006	TC	TK06BR	BR	AAC	2	BELRD	SPPAA_BRB	2006Nov	33	173	211	280	344	368
876176	667629	767198	14/11/2005	TK06	TK	2006	BB	TK06BR	BR	CCK	1	BRAH	PB_BRAH	2006Nov	27	174	232	302	380	412
876177	727837	766170	.	TK06	TK	2006	BB	TK06BR	BR	TTS	1	BRAH	PB_BRAH	2006Nov	25	179	229	312	392	420
876178	727837	766283	15/11/2005	TK06	TK	2006	BB	TK06BR	BR	TTS	1	BRAH	PB_BRAH	2006Nov	31	177	217	279	340	388
876180	667629	765498	15/11/2005	TK06	TK	2006	BB	TK06BR	BR	CPC	1	BRAH	PB_BRAH	2006Nov	32	173	215	292	358	422
06T202	ALS00Y11322	12381	16/11/2005	TK06	TK	2006	TC	TK06BR	BR	NAP	2	NAP	NAPCO	2006Nov	33	154	210	281	344	370
06T203	100969971	12443	16/11/2005	TK06	TK	2006	TC	TK06BR	BR	NAP	2	BELRD	NAPCO	2006Nov	36	149	204	258	318	352
876181	727837	767218	16/11/2005	TK06	TK	2006	BB	TK06BR	BR	MDH	1	BRAH	PB_BRAH	2006Nov	39	190	257	328	406	428
876183	667670	767127	18/11/2005	TK06	TK	2006	BB	TK06BR	BR	CCK	1	BRAH	PB_BRAH	2006Nov	33	200	230	306	378	412
06T209	100969748	13150	19/11/2005	TK06	TK	2006	TC	TK06BR	BR	AAC	2	BELRD	SBXAA_BRB	2006Nov	38	158	216	281	358	368
06T215	100969971	12125	22/11/2005	TK06	TK	2006	TC	TK06BR	BR	NAP	2	BELRD	NAPCO	2006Nov	24	123	170	246	295	324
06T216	ALS00Y11322	22272	22/11/2005	TK06	TK	2006	TC	TK06BR	BR	NAP	2	NAP	NAPCO	2006Nov	40	176	216	295	364	404
876190	667629	766167	24/11/2005	TK06	TK	2006	BB	TK06BR	BR	TTS	1	BRAH	PB_BRAH	2006Nov	34	165	199	268	314	366
876191	667670	765679	25/11/2005	TK06	TK	2006	BB	TK06BR	BR	CPC	1	BRAH	PB_BRAH	2006Nov	31	155	206	280	350	368
06T225	100969971	22238	26/11/2005	TK06	TK	2006	TC	TK06BR	BR	NAP	2	BELRD	NAPCO	2006Nov	28	96	164	233	292	332
876193	667670	766116	26/11/2005	TK06	TK	2006	BB	TK06BR	BR	TTS	1	BRAH	PB_BRAH	2006Nov	33	164	224	294	368	408
876194	728201	765859	27/11/2005	TK06B	TK	2006	BB	TK06BBR	BR	CPC	1	BRAH	PB_BRAH	2006Nov	31	164	211	260	336	356
06T228	100969971	13062	29/11/2005	TK06	TK	2006	TC	TK06BR	BR	AAC	2	BELRD	SBXAA_BRB	2006Nov	41	172	199	273	328	360
876195	667629	767963	.	TK06	TK	2006	BB	TK06BR	BR	MDH	1	BRAH	PB_BRAH	2006Nov	36	171	220	291	352	410
06T233	100976145	13190	30/11/2005	TK06	TK	2006	TC	TK06BR	BR	AAC	2	BELRD	SBXAA_BRB	2006Nov	27	179	213	280	346	356
876200	667629	765664	07/12/2005	TK06	TK	2006	BB	TK06BR	BR	CPC	1	BRAH	PB_BRAH	2006Dec	37	171	.	.	.	.
876204	667629	765678	09/12/2005	TK06	TK	2006	BB	TK06BR	BR	CPC	1	BRAH	PB_BRAH	2006Dec	46	176	215	279	358	424
876205	667629	765506	10/12/2005	TK06	TK	2006	BB	TK06BR	BR	CPC	1	BRAH	PB_BRAH	2006Dec	29	111	155	204	276	328
06T255	100976255	13027	17/12/2005	TK06	TK	2006	TC	TK06BR	BR	AAC	2	BELRD	NAPAA_BRB	2006Dec	43	159	210	288	356	380
06T256	100969971	12377	20/12/2005	TK06	TK	2006	TC	TK06BR	BR	NAP	2	BELRD	NAPCO	2006Dec	34	115	194	273	348	364
06T257	100976255	13123	19/12/2005	TK06	TK	2006	TC	TK06BR	BR	AAC	2	BELRD	SPPAA_BRB	2006Dec	36	149	201	283	340	388
876211	667629	765584	21/12/2005	TK06	TK	2006	BB	TK06BR	BR	CPC	1	BRAH	PB_BRAH	2006Dec	41	158	204	284	362	414
06T259	100969971	13165	22/12/2005	TK06	TK	2006	TC	TK06BR	BR	AAC	2	BELRD	SBXAA_BRB	2006Dec	38	152	.	.	.	.
06T260	100969971	13020	24/12/2005	TK06	TK	2006	TC	TK06BR	BR	AAC	2	BELRD	AXBXAA_BRB	2006Dec	42	156	197	271	332	384
06T261	100969971	13090	.	TK06	TK	2006	TC	TK06BR	BR	AAC	2	BELRD	SPPAA_BRB	2006Dec	39	129	190	261	316	346
876212	667629	766230	04/01/2006	TK06	TK	2006	BB	TK06BR	BR	TTS	1	BRAH	PB_BRAH	2006Dec	.	141	180	251	314	378
100996501	100976240	100978952	28/08/2006	BEL07	BE	2007	TC	BEL07BE	BE	BEL	2	BELRD	AXBEL_AX	2007Sep	30	226	266	346	354	414
855424	667712	721827	19/09/2006	BEL07	BE	2007	BB	BEL07BR	BR	BEL	1	BRAH	PB_BRAH	2007Sep	38	231	340	366	430	444
100996506	100988156	100988429	25/09/2006	BEL07	BE	2007	TC	BEL07BE	BE	BEL	2	BELRD	AXBEL_BX	2007Sep	37	250	288	326	380	388
855426	667712	767702	26/09/2006	BEL07	BE	2007	BB	BEL07BR	BR	MDH	1	BRAH	PB_BRAH	2007Sep	28	214	314	365	422	.
100996507	100988156	100988273	26/09/2006	BEL07	BE	2007	TC	BEL07BE	BE	BEL	2	BELRD	SBXBEL_AX	2007Sep	35	261	302	338	390	377
100996508	100976200	100978849	26/09/2006	BEL07	BE	2007	TC	BEL07BE	BE	BEL	2	BELRD	AXBXBEL_AX	2007Sep	42	249	286	344	386	428
855662	667701	767007	26/09/2006	BEL07	BE	2007	BB	BEL07BE	BE	MDH	1	BRAH	PB_BRAH	2007Sep	35	214	268	350	416	439
855427	667669	721806	26/09/2006	BEL07	BE	2007	BB	BEL07BE	BE	BEL	1	BRAH	PB_BRAH	2007Sep	30	219	232	306	362	379
855428	728230	721887	27/09/2006	BEL07	BE	2007	BB	BEL07BR	BR	BEL	1	BRAH	PB_BRAH	2007Sep	36	243	340	382	462	466
855640	100976218	767771	27/09/2006	BEL07	BE	2007	XB	BEL07BE	BE	MDH	2	BELRD	PB_BRAH	2007Sep	39	272	332	396	434	463
855431	743071	721801	27/09/2006	BEL07	BE	2007	BB	BEL07BE	BE	BEL	1	BRAH	PB_BRAH	2007Sep	28	217	278	330	382	394
855433	667712	751419	28/09/2006	BEL07	BE	2007	BB	BEL07BE	BE	BEL	1	BRAH	PB_BRAH	2007Sep	31	221	280	358	390	424
855567	755542	699457	28/09/2006	BEL07	BE	2007	BB	BEL07BE	BE	BEL	1	BRAH	PB_BRAH	2007Sep	35	211	270	340	378	410
855617	100976186	699488	29/09/2006	BEL07	BE	2007	XB	BEL07BE	BE	BEL	2	BELRD	PB_BRAH	2007Sep	36	229	312	372	436	442
100996666	743071	100988459	29/09/2006	BEL07	BE	2007	XB	BEL07BE	BE	BEL	1	BRAH	AXBEL_BX	2007Sep	29	208	284	340	398	443
855437	667712	721867	30/09/2006	BEL07	BE	2007	BB	BEL07BR	BR	BEL	1	BRAH	PB_BRAH	2007Sep	39	216	304	332	400	428
100996651	100976240	100979029	30/09/2006	BEL07	BE	2007	TC	BEL07BE	BE	BEL	2	BELRD	AXBXMAN_AX	2007Sep	39	235	290	328	378	396
855619	100976218	768114	01/10/2006	BEL07	BE	2007	XB	BEL07BE	BE	MDH	2	BELRD	PB_BRAH	2007Oct	30	230	240	308	368	404
100996668	667701	100982799	01/10/2006	BEL07	BE	2007	XB	BEL07BE	BE	BEL	1	BRAH	AXBEL_BX	2007Oct	42	223	300	394	416	461
100996509	100987763	100982819	01/10/2006	BEL07	BE	2007	TC	BEL07BE	BE	BEL	2	BELRD	AXBEL_CB	2007Oct	43	239	.	.	.	.
100996510	100987763	100988442	01/10/2006	BEL07	BE	2007	TC	BEL07BE	BE	BEL	2	BELRD	AXBEL_CB	2007Oct	49	264	306	.	.	.
100996511	100987763	100978992	02/10/2006	BEL07	BE	2007	TC	BEL07BE	BE	BEL	2	BELRD	AXBXBEL_AX	2007Oct	41	260	302	370	382	273
855620	100976200	699539	02/10/2006	BEL07	BE	2007	XB	BEL07BE	BE	BEL	2	BELRD	PB_BRAH	2007Oct	32	239	308	372	430	459
855439	667712	721803	02/10/2006	BEL07	BE	2007	BB	BEL07BE	BE	BEL	1	BRAH	PB_BRAH	2007Oct	29	207	250	302	356	391
855641	100976218	721868	02/10/2006	BEL07	BE	2007	XB	BEL07BE	BE	BEL	2	BELRD	PB_BRAH	2007Oct	31	236	284	334	390	419
100996512	100976218	100982806	02/10/2006	BEL07	BE	2007	TC	BEL07BE	BE	BEL	2	BELRD	AXBEL_CB	2007Oct	41	262	.	.	.	.
855664	667632	766994	02/10/2006	BEL07	BE	2007	BB	BEL07BE	BE	MDH	1	BRAH	PB_BRAH	2007Oct	37	232	282	366	408	464
855642	100976218	751447	02/10/2006	BEL07	BE	2007	XB	BEL07BE	BE	BEL	2	BELRD	PB_BRAH	2007Oct	31	251	306	374	404	442
855440	667701	699452	02/10/2006	BEL07	BE	2007	BB	BEL07BE	BE	BEL	1	BRAH	PB_BRAH	2007Oct	35	221	256	298	350	359
855441	667669	721851	02/10/2006	BEL07	BE	2007	BB	BEL07BR	BR	BEL	1	BRAH	PB_BRAH	2007Oct	37	186	283	328	384	420
100996513	100976218	100979009	02/10/2006	BEL07	BE	2007	TC	BEL07BE	BE	BEL	2	BELRD	AXMAN_AX	2007Oct	40	257	314	362	384	395
855442	728129	699470	03/10/2006	BEL07	BE	2007	BB	BEL07BE	BE	BEL	1	BRAH	PB_BRAH	2007Oct	37	255	300	370	436	446
100996514	100976218	100978996	03/10/2006	BEL07	BE	2007	TC	BEL07BE	BE	BEL	2	BELRD	SBXBEL_CB	2007Oct	49	259	302	338	380	373
100996741	742770	100978988	28/09/2006	BEL07	BE	2007	XB	BEL07BE	BE	BEL	1	BRAH	AXBEL_CB	2007Sep	30	253	324	384	414	446
100996518	100976200	100982697	03/10/2006	BEL07	BE	2007	TC	BEL07BE	BE	BEL	2	BELRD	AXBEL_AX	2007Oct	33	191	252	334	358	410
855680	100976240	766996	03/10/2006	BEL07	BE	2007	XB	BEL07BE	BE	MDH	2	BELRD	PB_BRAH	2007Oct	28	202	262	344	390	430
100996519	100976240	100982740	04/10/2006	BEL07	BE	2007	TC	BEL07BE	BE	BEL	2	BELRD	AXMAN_AX	2007Oct	52	230	268	326	358	366
100996520	100988156	100979001	04/10/2006	BEL07	BE	2007	TC	BEL07BE	BE	BEL	2	BELRD	AXBEL_CB	2007Oct	40	251	276	312	358	360
100996669	667632	100978836	04/10/2006	BEL07	BE	2007	XB	BEL07BE	BE	BEL	1	BRAH	AXBEL_BX	2007Oct	47	259	316	416	424	438
855444	667712	721145	03/10/2006	BEL07	BE	2007	BB	BEL07BR	BR	BEL	1	BRAH	PB_BRAH	2007Oct	37	225	280	328	380	396
100996521	100976218	100988428	05/10/2006	BEL07	BE	2007	TC	BEL07BE	BE	BEL	2	BELRD	NAPBEL_BX	2007Oct	45	249	.	.	.	.
855445	728230	699526	05/10/2006	BEL07	BE	2007	BB	BEL07BE	BE	BEL	1	BRAH	PB_BRAH	2007Oct	42	209	266	326	384	421
855449	667632	721809	02/10/2006	BEL07	BE	2007	BB	BEL07BR	BR	BEL	1	BRAH	PB_BRAH	2007Oct	33	260	356	406	472	462
855644	100976218	721852	05/10/2006	BEL07	BE	2007	XB	BEL07BE	BE	BEL	2	BELRD	PB_BRAH	2007Oct	29	225	286	336	384	410
855450	667712	768119	05/10/2006	BEL07	BE	2007	BB	BEL07BE	BE	MDH	1	BRAH	PB_BRAH	2007Oct	26	215	246	308	350	398
100996524	100976186	100978976	06/10/2006	BEL07	BE	2007	TC	BEL07BE	BE	BEL	2	BELRD	AXBEL_BX	2007Oct	39	204	286	336	376	421
855452	728230	699518	06/10/2006	BEL07	BE	2007	BB	BEL07BE	BE	BEL	1	BRAH	PB_BRAH	2007Oct	27	203	272	336	380	418
100996525	100976218	100979020	06/10/2006	BEL07	BE	2007	TC	BEL07BE	BE	BEL	2	BELRD	AXBEL_CB	2007Oct	38	272	320	352	396	412
855665	667632	766982	06/10/2006	BEL07	BE	2007	BB	BEL07BE	BE	MDH	1	BRAH	PB_BRAH	2007Oct	30	207	250	314	374	405
100996526	100976240	100979031	06/10/2006	BEL07	BE	2007	TC	BEL07BE	BE	BEL	2	BELRD	AXMAN_AX	2007Oct	43	222	272	306	350	359
100996670	743071	100982793	06/10/2006	BEL07	BE	2007	XB	BEL07BE	BE	BEL	1	BRAH	NAPBEL_AX	2007Oct	35	198	266	354	364	397
855453	667712	721102	06/10/2006	BEL07	BE	2007	BB	BEL07BE	BE	BEL	1	BRAH	PB_BRAH	2007Oct	30	225	244	.	.	.
100996702	742770	100978868	07/10/2006	BEL07	BE	2007	XB	BEL07BE	BE	BEL	1	BRAH	NAPBEL_BX	2007Oct	46	297	316	370	438	468
855455	743071	699475	07/10/2006	BEL07	BE	2007	BB	BEL07BE	BE	BEL	1	BRAH	PB_BRAH	2007Oct	31	218	260	318	376	401
855457	743071	767726	07/10/2006	BEL07	BE	2007	BB	BEL07BE	BE	MDH	1	BRAH	PB_BRAH	2007Oct	31	183	268	344	384	436
855458	667669	699422	07/10/2006	BEL07	BE	2007	BB	BEL07BR	BR	BEL	1	BRAH	PB_BRAH	2007Oct	28	207	269	310	358	378
855667	667669	766975	07/10/2006	BEL07	BE	2007	BB	BEL07BE	BE	MDH	1	BRAH	PB_BRAH	2007Oct	31	203	250	294	364	370
855627	100976240	699420	07/10/2006	BEL07	BE	2007	XB	BEL07BE	BE	BEL	2	BELRD	PB_BRAH	2007Oct	32	190	270	342	400	449
100996528	100976200	100978908	07/10/2006	BEL07	BE	2007	TC	BEL07BE	BE	BEL	2	BELRD	AXBEL_BX	2007Oct	45	218	272	330	386	419
855577	755542	721857	08/10/2006	BEL07	BE	2007	BB	BEL07BE	BE	BEL	1	BRAH	PB_BRAH	2007Oct	33	206	266	310	358	382
855459	667712	767698	08/10/2006	BEL07	BE	2007	BB	BEL07BR	BR	MDH	1	BRAH	PB_BRAH	2007Oct	32	217	318	364	448	464
100996531	100976240	100982583	08/10/2006	BEL07	BE	2007	TC	BEL07BE	BE	BEL	2	BELRD	AXBEL_AX	2007Oct	40	213	260	304	348	361
855460	742657	699535	08/10/2006	BEL07	BE	2007	BB	BEL07BE	BE	BEL	1	BRAH	PB_BRAH	2007Oct	31	220	.	.	.	.
100996532	100976200	100982633	08/10/2006	BEL07	BE	2007	TC	BEL07BE	BE	BEL	2	BELRD	AXBEL_AX	2007Oct	40	205	256	296	352	364
100996534	100976186	100978951	09/10/2006	BEL07	BE	2007	TC	BEL07BE	BE	BEL	2	BELRD	AXBEL_BX	2007Oct	38	239	314	364	402	444
855669	667669	766978	09/10/2006	BEL07	BE	2007	BB	BEL07BE	BE	MDH	1	BRAH	PB_BRAH	2007Oct	33	189	230	278	326	367
855463	742657	767804	10/10/2006	BEL07	BE	2007	BB	BEL07BE	BE	MDH	1	BRAH	PB_BRAH	2007Oct	38	235	306	372	414	427
100996535	100987827	100979005	10/10/2006	BEL07	BE	2007	TC	BEL07BE	BE	BEL	2	BELRD	NAPBEL_CB	2007Oct	43	245	304	350	394	405
855464	743071	767758	10/10/2006	BEL07	BE	2007	BB	BEL07BR	BR	MDH	1	BRAH	PB_BRAH	2007Oct	28	201	268	308	364	394
855465	743071	699523	10/10/2006	BEL07	BE	2007	BB	BEL07BE	BE	BEL	1	BRAH	PB_BRAH	2007Oct	37	224	280	336	376	413
855466	667712	699365	10/10/2006	BEL07	BE	2007	BB	BEL07BR	BR	BEL	1	BRAH	PB_BRAH	2007Oct	27	192	284	326	386	424
855467	667712	699560	10/10/2006	BEL07	BE	2007	BB	BEL07BR	BR	BEL	1	BRAH	PB_BRAH	2007Oct	32	226	298	338	396	418
100996536	100976218	100982784	10/10/2006	BEL07	BE	2007	TC	BEL07BE	BE	BEL	2	BELRD	AXBEL_AX	2007Oct	41	231	310	378	410	426
855468	728129	767777	10/10/2006	BEL07	BE	2007	BB	BEL07BR	BR	MDH	1	BRAH	PB_BRAH	2007Oct	35	213	294	346	418	436
855469	728154	699485	10/10/2006	BEL07	BE	2007	BB	BEL07BE	BE	BEL	1	BRAH	PB_BRAH	2007Oct	36	241	.	.	.	.
855578	755542	699476	10/10/2006	BEL07	BE	2007	BB	BEL07BR	BR	BEL	1	BRAH	PB_BRAH	2007Oct	34	213	302	340	408	424
855470	667632	721849	10/10/2006	BEL07	BE	2007	BB	BEL07BR	BR	BEL	1	BRAH	PB_BRAH	2007Oct	38	226	302	348	404	414
100996537	100976186	100978810	10/10/2006	BEL07	BE	2007	TC	BEL07BE	BE	BEL	2	BELRD	AXBXBEL_AX	2007Oct	43	244	270	310	356	385
855471	667712	699479	10/10/2006	BEL07	BE	2007	BB	BEL07BR	BR	BEL	1	BRAH	PB_BRAH	2007Oct	33	203	285	314	372	412
855472	667632	699755	10/10/2006	BEL07	BE	2007	BB	BEL07BR	BR	BEL	1	BRAH	PB_BRAH	2007Oct	42	214	286	348	418	430
855579	755542	721828	10/10/2006	BEL07	BE	2007	BB	BEL07BR	BR	BEL	1	BRAH	PB_BRAH	2007Oct	34	231	334	364	430	430
100996539	100976218	100982600	11/10/2006	BEL07	BE	2007	TC	BEL07BE	BE	BEL	2	BELRD	AXBEL_BX	2007Oct	37	219	258	324	366	381
100996541	100976186	100988444	11/10/2006	BEL07	BE	2007	TC	BEL07BE	BE	BEL	2	BELRD	AXBEL_BX	2007Oct	45	229	268	288	334	319
100996542	100976200	100982748	11/10/2006	BEL07	BE	2007	TC	BEL07BE	BE	BEL	2	BELRD	AXBEL_AX	2007Oct	40	196	272	336	372	356
855474	667632	721804	11/10/2006	BEL07	BE	2007	BB	BEL07BE	BE	BEL	1	BRAH	PB_BRAH	2007Oct	32	202	278	336	388	434
100996544	100988156	100978999	12/10/2006	BEL07	BE	2007	TC	BEL07BE	BE	BEL	2	BELRD	AXBEL_AX	2007Oct	38	234	270	314	348	362
100996545	100976186	100978876	12/10/2006	BEL07	BE	2007	TC	BEL07BE	BE	BEL	2	BELRD	AXBEL_AX	2007Oct	52	242	276	318	390	388
100996705	728230	100978827	12/10/2006	BEL07	BE	2007	XB	BEL07BE	BE	BEL	1	BRAH	NAPBEL_BX	2007Oct	50	238	312	386	432	445
855475	667666	721161	12/10/2006	BEL07	BE	2007	BB	BEL07BE	BE	BEL	1	BRAH	PB_BRAH	2007Oct	35	206	260	326	362	384
855476	667669	699515	12/10/2006	BEL07	BE	2007	BB	BEL07BR	BR	BEL	1	BRAH	PB_BRAH	2007Oct	41	222	304	356	404	440
855477	743071	699507	12/10/2006	BEL07	BE	2007	BB	BEL07BR	BR	BEL	1	BRAH	PB_BRAH	2007Oct	21	174	242	281	334	364
100996547	100988156	100982616	12/10/2006	BEL07	BE	2007	TC	BEL07BE	BE	BEL	2	BELRD	AXBEL_BX	2007Oct	39	213	276	334	348	396
100996743	742770	100979007	13/10/2006	BEL07	BE	2007	XB	BEL07BE	BE	BEL	1	BRAH	AXBXBEL_CB	2007Oct	43	260	308	374	414	445
855645	100976240	751476	13/10/2006	BEL07	BE	2007	XB	BEL07BE	BE	BEL	2	BELRD	PB_BRAH	2007Oct	35	226	284	346	396	438
855646	100976186	721875	13/10/2006	BEL07	BE	2007	XB	BEL07BE	BE	BEL	2	BELRD	PB_BRAH	2007Oct	33	233	304	390	432	448
100996706	742657	100978995	13/10/2006	BEL07	BE	2007	XB	BEL07BE	BE	BEL	1	BRAH	SBXMAN_AX	2007Oct	51	249	326	404	456	472
855481	667632	699529	13/10/2006	BEL07	BE	2007	BB	BEL07BE	BE	BEL	1	BRAH	PB_BRAH	2007Oct	40	209	.	.	.	.
855482	728154	767790	13/10/2006	BEL07	BE	2007	BB	BEL07BE	BE	MDH	1	BRAH	PB_BRAH	2007Oct	30	181	248	340	368	394
855483	667712	699510	13/10/2006	BEL07	BE	2007	BB	BEL07BE	BE	BEL	1	BRAH	PB_BRAH	2007Oct	35	211	256	320	362	403
855484	728230	721198	13/10/2006	BEL07	BE	2007	BB	BEL07BE	BE	BEL	1	BRAH	PB_BRAH	2007Oct	39	244	294	356	414	463
855485	742858	721856	13/10/2006	BEL07	BE	2007	BB	BEL07BE	BE	BEL	1	BRAH	PB_BRAH	2007Oct	35	164	236	300	352	387
855582	755542	699456	14/10/2006	BEL07	BE	2007	BB	BEL07BE	BE	BEL	1	BRAH	PB_BRAH	2007Oct	28	193	230	288	320	364
100996673	742657	100978902	14/10/2006	BEL07	BE	2007	XB	BEL07BE	BE	BEL	1	BRAH	AXBEL_BX	2007Oct	49	272	306	380	432	436
100996710	742770	100978944	14/10/2006	BEL07	BE	2007	XB	BEL07BE	BE	BEL	1	BRAH	SBXBEL_AX	2007Oct	42	246	312	370	406	460
855584	755542	721848	15/10/2006	BEL07	BE	2007	BB	BEL07BE	BE	BEL	1	BRAH	PB_BRAH	2007Oct	30	195	246	304	346	387
100996554	100976240	100982771	15/10/2006	BEL07	BE	2007	TC	BEL07BE	BE	BEL	2	BELRD	AXBXBEL_AX	2007Oct	48	236	296	350	376	375
855487	742657	721853	15/10/2006	BEL07	BE	2007	BB	BEL07BE	BE	BEL	1	BRAH	PB_BRAH	2007Oct	40	195	262	348	360	405
100996652	100987827	100979006	15/10/2006	BEL07	BE	2007	TC	BEL07BE	BE	BEL	2	BELRD	NAPBEL_CB	2007Oct	44	249	300	384	412	442
100996555	100976200	100982769	15/10/2006	BEL07	BE	2007	TC	BEL07BE	BE	BEL	2	BELRD	NAPBEL_BX	2007Oct	36	216	280	358	390	397
855682	100976240	767239	15/10/2006	BEL07	BE	2007	XB	BEL07BE	BE	MDH	2	BELRD	PB_BRAH	2007Oct	36	218	270	342	390	405
855489	742657	699498	15/10/2006	BEL07	BE	2007	BB	BEL07BE	BE	BEL	1	BRAH	PB_BRAH	2007Oct	40	247	300	374	428	458
100996712	742657	100978991	16/10/2006	BEL07	BE	2007	XB	BEL07BE	BE	BEL	1	BRAH	AXBEL_CB	2007Oct	55	278	324	404	462	494
855490	728129	721831	16/10/2006	BEL07	BE	2007	BB	BEL07BR	BR	BEL	1	BRAH	PB_BRAH	2007Oct	34	206	272	314	364	380
100996557	100976240	100978828	16/10/2006	BEL07	BE	2007	TC	BEL07BE	BE	BEL	2	BELRD	NAPBEL_AX	2007Oct	44	221	266	316	368	392
100996558	100976218	100988340	16/10/2006	BEL07	BE	2007	TC	BEL07BE	BE	BEL	2	BELRD	AXBEL_CB	2007Oct	36	220	278	354	384	394
100996713	728230	100978835	16/10/2006	BEL07	BE	2007	XB	BEL07BE	BE	BEL	1	BRAH	NAPBEL_AX	2007Oct	55	264	336	430	446	478
100996560	100988156	100982860	17/10/2006	BEL07	BE	2007	TC	BEL07BE	BE	BEL	2	BELRD	AXBEL_AX	2007Oct	44	239	260	296	330	321
855492	728129	767787	17/10/2006	BEL07	BE	2007	BB	BEL07BR	BR	MDH	1	BRAH	PB_BRAH	2007Oct	34	202	294	330	390	422
855493	728129	751532	17/10/2006	BEL07	BE	2007	BB	BEL07BR	BR	BEL	1	BRAH	PB_BRAH	2007Oct	32	225	302	340	402	424
100996715	728154	100982702	18/10/2006	BEL07	BE	2007	XB	BEL07BE	BE	BEL	1	BRAH	AXBXBEL_AX	2007Oct	46	275	326	382	440	477
100996566	100976186	100988372	18/10/2006	BEL07	BE	2007	TC	BEL07BE	BE	BEL	2	BELRD	AXBEL_AX	2007Oct	38	233	274	312	362	433
100996677	667701	100982613	18/10/2006	BEL07	BE	2007	XB	BEL07BE	BE	BEL	1	BRAH	AXBEL_AX	2007Oct	45	219	296	350	398	434
855494	667712	768126	19/10/2006	BEL07	BE	2007	BB	BEL07BE	BE	MDH	1	BRAH	PB_BRAH	2007Oct	30	169	234	318	350	404
100996678	667701	100978942	19/10/2006	BEL07	BE	2007	XB	BEL07BE	BE	BEL	1	BRAH	AXBXBEL_BX	2007Oct	39	176	236	308	362	415
100996570	100976240	100982758	19/10/2006	BEL07	BE	2007	TC	BEL07BE	BE	BEL	2	BELRD	AXBEL_CB	2007Oct	44	210	260	304	350	414
855495	667701	699540	19/10/2006	BEL07	BE	2007	BB	BEL07BE	BE	BEL	1	BRAH	PB_BRAH	2007Oct	34	230	278	358	416	414
100996744	728230	100982641	19/10/2006	BEL07	BE	2007	XB	BEL07BE	BE	BEL	1	BRAH	AXMAN_AX	2007Oct	48	201	270	334	392	455
100996572	100988156	100978964	19/10/2006	BEL07	BE	2007	TC	BEL07BE	BE	BEL	2	BELRD	AXBEL_BX	2007Oct	40	229	260	304	352	344
100996573	100976186	100982733	20/10/2006	BEL07	BE	2007	TC	BEL07BE	BE	BEL	2	BELRD	AXBEL_BX	2007Oct	41	210	266	324	368	385
100996680	755542	100978931	20/10/2006	BEL07	BE	2007	XB	BEL07BE	BE	BEL	1	BRAH	AXBEL_BX	2007Oct	47	209	302	372	444	484
855496	728154	699489	20/10/2006	BEL07	BE	2007	BB	BEL07BE	BE	BEL	1	BRAH	PB_BRAH	2007Oct	32	197	242	322	376	380
100996717	728154	100978909	20/10/2006	BEL07	BE	2007	XB	BEL07BE	BE	BEL	1	BRAH	AXBEL_BX	2007Oct	44	152	284	334	398	481
100996574	100976186	100988379	20/10/2006	BEL07	BE	2007	TC	BEL07BE	BE	BEL	2	BELRD	AXBEL_BX	2007Oct	50	232	290	354	394	454
855499	742657	699548	20/10/2006	BEL07	BE	2007	BB	BEL07BE	BE	BEL	1	BRAH	PB_BRAH	2007Oct	37	201	248	310	360	424
100996576	100976186	100982597	20/10/2006	BEL07	BE	2007	TC	BEL07BE	BE	BEL	2	BELRD	AXBEL_AX	2007Oct	36	245	274	324	364	395
855500	728154	767784	20/10/2006	BEL07	BE	2007	BB	BEL07BE	BE	MDH	1	BRAH	PB_BRAH	2007Oct	38	216	258	324	376	395
100996577	100976186	100988481	21/10/2006	BEL07	BE	2007	TC	BEL07BE	BE	BEL	2	BELRD	AXBXBEL_CB	2007Oct	40	211	270	314	354	392
100996578	100976240	100982737	21/10/2006	BEL07	BE	2007	TC	BEL07BE	BE	BEL	2	BELRD	AXBXBEL_CB	2007Oct	35	177	242	288	312	352
100996579	100976218	100988405	21/10/2006	BEL07	BE	2007	TC	BEL07BE	BE	BEL	2	BELRD	AXBXBEL_BX	2007Oct	48	224	270	324	350	391
100996681	742657	100982846	21/10/2006	BEL07	BE	2007	XB	BEL07BE	BE	BEL	1	BRAH	AXBEL_BX	2007Oct	43	226	240	328	392	416
855502	728129	699502	23/10/2006	BEL07	BE	2007	BB	BEL07BE	BE	BEL	1	BRAH	PB_BRAH	2007Oct	40	241	284	340	394	434
100996580	100976186	100979023	23/10/2006	BEL07	BE	2007	TC	BEL07BE	BE	BEL	2	BELRD	NAPMAN_AX	2007Oct	43	211	274	330	370	401
855503	728129	699546	23/10/2006	BEL07	BE	2007	BB	BEL07BR	BR	BEL	1	BRAH	PB_BRAH	2007Oct	37	190	270	300	366	382
855504	742657	721835	23/10/2006	BEL07	BE	2007	BB	BEL07BE	BE	BEL	1	BRAH	PB_BRAH	2007Oct	49	223	276	328	392	396
855672	667632	766990	23/10/2006	BEL07	BE	2007	BB	BEL07BE	BE	MDH	1	BRAH	PB_BRAH	2007Oct	35	179	244	304	364	396
100996582	100988156	100978985	23/10/2006	BEL07	BE	2007	TC	BEL07BE	BE	BEL	2	BELRD	SBXBEL_CB	2007Oct	39	223	278	290	330	367
855505	728129	767750	23/10/2006	BEL07	BE	2007	BB	BEL07BR	BR	MDH	1	BRAH	PB_BRAH	2007Oct	33	222	283	330	384	366
855506	667712	767785	23/10/2006	BEL07	BE	2007	BB	BEL07BR	BR	MDH	1	BRAH	PB_BRAH	2007Oct	35	179	261	316	370	400
100996583	100976218	100988295	21/10/2006	BEL07	BE	2007	TC	BEL07BE	BE	BEL	2	BELRD	SBXBEL_AX	2007Oct	36	215	258	284	330	335
855507	728129	767793	06/10/2006	BEL07	BE	2007	BB	BEL07BE	BE	MDH	1	BRAH	PB_BRAH	2007Oct	40	217	260	322	378	408
855648	100976186	721807	24/10/2006	BEL07	BE	2007	XB	BEL07BE	BE	BEL	2	BELRD	PB_BRAH	2007Oct	36	240	306	392	426	456
855629	100987827	767746	24/10/2006	BEL07	BE	2007	XB	BEL07BE	BE	MDH	2	BELRD	PB_BRAH	2007Oct	38	243	312	368	432	463
100996683	742858	100988328	25/10/2006	BEL07	BE	2007	XB	BEL07BE	BE	BEL	1	BRAH	AXBEL_AX	2007Oct	40	234	296	366	422	454
100996745	743071	100978997	25/10/2006	BEL07	BE	2007	XB	BEL07BE	BE	BEL	1	BRAH	AXMAN_AX	2007Oct	40	218	258	350	360	403
100996722	728230	100978949	25/10/2006	BEL07	BE	2007	XB	BEL07BE	BE	BEL	1	BRAH	SBXBEL_BX	2007Oct	48	261	312	402	472	510
855511	728129	699453	26/10/2006	BEL07	BE	2007	BB	BEL07BR	BR	BEL	1	BRAH	PB_BRAH	2007Oct	33	195	274	318	374	394
855512	728154	768120	26/10/2006	BEL07	BE	2007	BB	BEL07BR	BR	MDH	1	BRAH	PB_BRAH	2007Oct	32	219	300	346	402	424
100996747	728154	100982847	26/10/2006	BEL07	BE	2007	XB	BEL07BE	BE	BEL	1	BRAH	NAPBEL_AX	2007Oct	36	214	280	342	394	433
100996723	743071	100979012	26/10/2006	BEL07	BE	2007	XB	BEL07BE	BE	BEL	1	BRAH	AXMAN_AX	2007Oct	49	214	280	350	394	416
855513	743071	767748	26/10/2006	BEL07	BE	2007	BB	BEL07BE	BE	MDH	1	BRAH	PB_BRAH	2007Oct	33	199	240	306	356	383
100996587	100988156	100982704	26/10/2006	BEL07	BE	2007	TC	BEL07BE	BE	BEL	2	BELRD	AXBEL_BX	2007Oct	37	173	224	268	312	361
855592	743071	699544	27/10/2006	BEL07	BE	2007	BB	BEL07BE	BE	BEL	1	BRAH	PB_BRAH	2007Oct	28	192	.	.	.	.
100996588	100987827	100988283	27/10/2006	BEL07	BE	2007	TC	BEL07BE	BE	BEL	2	BELRD	AXBEL_AX	2007Oct	44	197	264	292	352	391
100996589	100976218	100982665	28/10/2006	BEL07	BE	2007	TC	BEL07BE	BE	BEL	2	BELRD	AXBEL_AX	2007Oct	33	181	258	306	338	362
100996686	743071	100978854	28/10/2006	BEL07	BE	2007	XB	BEL07BE	BE	BEL	1	BRAH	AXBEL_BX	2007Oct	38	202	272	334	394	448
855515	743071	751438	28/10/2006	BEL07	BE	2007	BB	BEL07BR	BR	BEL	1	BRAH	PB_BRAH	2007Oct	31	194	272	300	356	382
100996593	100987827	100982739	29/10/2006	BEL07	BE	2007	TC	BEL07BE	BE	BEL	2	BELRD	AXBXBEL_AX	2007Oct	39	198	260	286	322	349
100996687	742657	100982724	29/10/2006	BEL07	BE	2007	XB	BEL07BE	BE	BEL	1	BRAH	AXBEL_BX	2007Oct	45	212	.	334	382	410
855683	100976240	767014	29/10/2006	BEL07	BE	2007	XB	BEL07BE	BE	MDH	2	BELRD	PB_BRAH	2007Oct	34	209	276	316	354	389
855595	755542	699530	28/10/2006	BEL07	BE	2007	BB	BEL07BR	BR	BEL	1	BRAH	PB_BRAH	2007Oct	37	186	268	308	372	384
100996725	728230	100982668	30/10/2006	BEL07	BE	2007	XB	BEL07BE	BE	BEL	1	BRAH	AXBXBEL_BX	2007Oct	50	212	260	340	386	441
100996594	100976240	100979013	30/10/2006	BEL07	BE	2007	TC	BEL07BE	BE	BEL	2	BELRD	NAPMAN_AX	2007Oct	35	210	260	314	368	389
100996726	728230	100979015	30/10/2006	BEL07	BE	2007	XB	BEL07BE	BE	BEL	1	BRAH	AXMAN_AX	2007Oct	49	228	286	342	392	454
100996596	100987827	100988395	30/10/2006	BEL07	BE	2007	TC	BEL07BE	BE	BEL	2	BELRD	AXBEL_BX	2007Oct	40	211	262	340	368	405
100996597	100976200	100982768	30/10/2006	BEL07	BE	2007	TC	BEL07BE	BE	BEL	2	BELRD	AXBXBEL_BX	2007Oct	34	182	.	.	.	.
855517	728230	699483	31/10/2006	BEL07	BE	2007	BB	BEL07BR	BR	BEL	1	BRAH	PB_BRAH	2007Oct	36	200	286	334	400	400
855519	743071	751499	31/10/2006	BEL07	BE	2007	BB	BEL07BE	BE	BEL	1	BRAH	PB_BRAH	2007Oct	35	194	246	320	378	408
855520	667669	750539	01/11/2006	BEL07	BE	2007	BB	BEL07BR	BR	BEL	1	BRAH	PB_BRAH	2007Nov	30	184	271	308	362	372
100996601	100976240	100979008	01/11/2006	BEL07	BE	2007	TC	BEL07BE	BE	BEL	2	BELRD	AXBXBEL_CB	2007Nov	43	185	244	300	348	375
100996689	743071	100982578	02/11/2006	BEL07	BE	2007	XB	BEL07BE	BE	BEL	1	BRAH	AXBEL_BX	2007Nov	37	221	300	372	424	467
855633	100976186	721113	03/11/2006	BEL07	BE	2007	XB	BEL07BE	BE	BEL	2	BELRD	PB_BRAH	2007Nov	34	203	264	330	380	390
855522	743071	721860	03/11/2006	BEL07	BE	2007	BB	BEL07BE	BE	BEL	1	BRAH	PB_BRAH	2007Nov	28	186	250	318	360	397
855523	742657	767754	03/11/2006	BEL07	BE	2007	BB	BEL07BR	BR	MDH	1	BRAH	PB_BRAH	2007Nov	33	199	283	334	396	416
100996690	742657	100982688	04/11/2006	BEL07	BE	2007	XB	BEL07BE	BE	BEL	1	BRAH	AXBEL_BX	2007Nov	41	260	.	.	.	.
855524	667712	721239	04/11/2006	BEL07	BE	2007	BB	BEL07BE	BE	BEL	1	BRAH	PB_BRAH	2007Nov	31	188	230	290	338	370
100996727	728230	100982774	05/11/2006	BEL07	BE	2007	XB	BEL07BE	BE	BEL	1	BRAH	AXBXBEL_AX	2007Nov	40	228	274	330	382	428
100996605	100988156	100982608	05/11/2006	BEL07	BE	2007	TC	BEL07BE	BE	BEL	2	BELRD	AXBEL_AX	2007Nov	37	195	244	278	332	359
855525	667632	721805	05/11/2006	BEL07	BE	2007	BB	BEL07BR	BR	BEL	1	BRAH	PB_BRAH	2007Nov	32	182	274	310	368	376
855673	667632	766958	05/11/2006	BEL07	BE	2007	BB	BEL07BE	BE	MDH	1	BRAH	PB_BRAH	2007Nov	29	151	214	282	332	386
855526	742657	767725	05/11/2006	BEL07	BE	2007	BB	BEL07BE	BE	MDH	1	BRAH	PB_BRAH	2007Nov	34	190	250	310	356	388
855674	667632	767013	05/11/2006	BEL07	BE	2007	BB	BEL07BE	BE	MDH	1	BRAH	PB_BRAH	2007Nov	33	176	234	296	342	403
100996606	100987827	100982591	05/11/2006	BEL07	BE	2007	TC	BEL07BE	BE	BEL	2	BELRD	AXBEL_BX	2007Nov	39	187	222	288	316	353
855684	100976200	767002	05/11/2006	BEL07	BE	2007	XB	BEL07BE	BE	MDH	2	BELRD	PB_BRAH	2007Nov	34	157	228	302	350	375
100996608	100976186	100988480	06/11/2006	BEL07	BE	2007	TC	BEL07BE	BE	BEL	2	BELRD	SBXBEL_CB	2007Nov	40	228	258	338	350	388
100996609	100987827	100988371	06/11/2006	BEL07	BE	2007	TC	BEL07BE	BE	BEL	2	BELRD	NAPBEL_BX	2007Nov	41	213	266	322	370	424
855653	100976186	721879	06/11/2006	BEL07	BE	2007	XB	BEL07BE	BE	BEL	2	BELRD	PB_BRAH	2007Nov	34	188	245	344	378	443
855528	728154	767744	06/11/2006	BEL07	BE	2007	BB	BEL07BE	BE	MDH	1	BRAH	PB_BRAH	2007Nov	34	204	240	342	384	420
100996691	743071	100982705	06/11/2006	BEL07	BE	2007	XB	BEL07BE	BE	BEL	1	BRAH	AXBEL_AX	2007Nov	44	220	270	340	392	400
100996610	100988156	100988461	07/11/2006	BEL07	BE	2007	TC	BEL07BE	BE	BEL	2	BELRD	AXBEL_BX	2007Nov	43	207	262	290	328	361
855655	100976240	699513	07/11/2006	BEL07	BE	2007	XB	BEL07BE	BE	BEL	2	BELRD	PB_BRAH	2007Nov	30	177	236	296	344	.
855530	728129	699532	07/11/2006	BEL07	BE	2007	BB	BEL07BR	BR	BEL	1	BRAH	PB_BRAH	2007Nov	38	213	282	312	368	402
100996611	100976240	100982643	08/11/2006	BEL07	BE	2007	TC	BEL07BE	BE	BEL	2	BELRD	AXBEL_AX	2007Nov	40	182	224	258	280	313
100996613	100987827	100982829	08/11/2006	BEL07	BE	2007	TC	BEL07BE	BE	BEL	2	BELRD	AXBEL_BX	2007Nov	40	194	.	.	.	.
855656	100976186	721824	08/11/2006	BEL07	BE	2007	XB	BEL07BE	BE	BEL	2	BELRD	PB_BRAH	2007Nov	33	215	256	314	374	424
100996729	742770	100988413	09/11/2006	BEL07	BE	2007	XB	BEL07BE	BE	BEL	1	BRAH	AXBEL_AX	2007Nov	40	234	320	366	414	444
855534	728154	699509	09/11/2006	BEL07	BE	2007	BB	BEL07BE	BE	BEL	1	BRAH	PB_BRAH	2007Nov	37	213	270	324	384	433
100996615	100976218	100982692	09/11/2006	BEL07	BE	2007	TC	BEL07BE	BE	BEL	2	BELRD	AXBEL_AX	2007Nov	39	198	.	.	.	.
100996616	100976186	100988370	10/11/2006	BEL07	BE	2007	TC	BEL07BE	BE	BEL	2	BELRD	AXBXBEL_BX	2007Nov	40	220	226	264	314	332
100996618	100988156	100982723	10/11/2006	BEL07	BE	2007	TC	BEL07BE	BE	BEL	2	BELRD	AXBEL_BX	2007Nov	45	205	264	286	338	299
855657	100976240	721130	10/11/2006	BEL07	BE	2007	XB	BEL07BE	BE	BEL	2	BELRD	PB_BRAH	2007Nov	31	165	242	294	344	382
100996619	100976186	100988425	11/11/2006	BEL07	BE	2007	TC	BEL07BE	BE	BEL	2	BELRD	AXBEL_BX	2007Nov	44	193	254	334	370	388
100996621	100976240	100978965	13/11/2006	BEL07	BE	2007	TC	BEL07BE	BE	BEL	2	BELRD	AXBEL_BX	2007Nov	45	196	250	284	328	360
100996692	743071	100988349	13/11/2006	BEL07	BE	2007	XB	BEL07BE	BE	BEL	1	BRAH	SBXBEL_CB	2007Nov	35	207	260	344	376	425
100996731	728230	100982640	13/11/2006	BEL07	BE	2007	XB	BEL07BE	BE	BEL	1	BRAH	AXBEL_BX	2007Nov	48	218	272	330	398	422
855535	728129	767807	13/11/2006	BEL07	BE	2007	BB	BEL07BE	BE	MDH	1	BRAH	PB_BRAH	2007Nov	38	167	238	338	356	406
855536	667632	721814	13/11/2006	BEL07	BE	2007	BB	BEL07BE	BE	BEL	1	BRAH	PB_BRAH	2007Nov	32	171	205	264	318	372
100996732	728154	100982669	13/11/2006	BEL07	BE	2007	XB	BEL07BE	BE	BEL	1	BRAH	AXBEL_BX	2007Nov	40	220	272	346	396	457
855537	667712	699541	13/11/2006	BEL07	BE	2007	BB	BEL07BR	BR	BEL	1	BRAH	PB_BRAH	2007Nov	36	185	244	282	336	346
855676	667632	766989	13/11/2006	BEL07	BE	2007	BB	BEL07BE	BE	MDH	1	BRAH	PB_BRAH	2007Nov	33	183	244	320	366	.
855539	728129	721146	14/11/2006	BEL07	BE	2007	BB	BEL07BR	BR	BEL	1	BRAH	PB_BRAH	2007Nov	40	201	275	314	380	394
100996622	100976240	100982849	14/11/2006	BEL07	BE	2007	TC	BEL07BE	BE	BEL	2	BELRD	AXMAN_AX	2007Nov	41	179	212	232	252	289
100996693	742657	100982684	17/11/2006	BEL07	BE	2007	XB	BEL07BE	BE	BEL	1	BRAH	AXBXBEL_BX	2007Nov	46	203	246	302	362	404
855542	728237	721885	18/11/2006	BEL07	BE	2007	BB	BEL07BR	BR	BEL	1	BRAH	PB_BRAH	2007Nov	43	208	267	306	380	402
855543	667632	751456	18/11/2006	BEL07	BE	2007	BB	BEL07BE	BE	BEL	1	BRAH	PB_BRAH	2007Nov	26	149	204	266	310	349
100996694	743071	100982778	20/11/2006	BEL07	BE	2007	XB	BEL07BE	BE	BEL	1	BRAH	AXBXBEL_BX	2007Nov	44	203	268	348	382	416
855545	742770	767808	20/11/2006	BEL07	BE	2007	BB	BEL07BE	BE	MDH	1	BRAH	PB_BRAH	2007Nov	37	162	208	266	308	347
855546	667666	721811	21/11/2006	BEL07	BE	2007	BB	BEL07BR	BR	BEL	1	BRAH	PB_BRAH	2007Nov	40	204	304	352	412	430
855547	667712	721845	21/11/2006	BEL07	BE	2007	BB	BEL07BE	BE	BEL	1	BRAH	PB_BRAH	2007Nov	22	160	212	284	332	387
855548	667712	751428	22/11/2006	BEL07	BE	2007	BB	BEL07BR	BR	BEL	1	BRAH	PB_BRAH	2007Nov	31	168	231	271	346	364
855549	742770	751420	20/11/2006	BEL07	BE	2007	BB	BEL07BE	BE	BEL	1	BRAH	PB_BRAH	2007Nov	32	163	212	270	322	342
855685	100976240	767019	22/11/2006	BEL07	BE	2007	XB	BEL07BE	BE	MDH	2	BELRD	PB_BRAH	2007Nov	32	149	186	242	280	320
855550	728129	768107	23/11/2006	BEL07	BE	2007	BB	BEL07BR	BR	MDH	1	BRAH	PB_BRAH	2007Nov	30	178	269	298	376	416
855659	100976186	767752	23/11/2006	BEL07	BE	2007	XB	BEL07BE	BE	MDH	2	BELRD	PB_BRAH	2007Nov	34	209	260	338	390	445
100996629	100976218	100982745	23/11/2006	BEL07	BE	2007	TC	BEL07BE	BE	BEL	2	BELRD	AXBEL_BX	2007Nov	32	144	218	232	286	311
855551	742858	751544	23/11/2006	BEL07	BE	2007	BB	BEL07BE	BE	BEL	1	BRAH	PB_BRAH	2007Nov	27	157	216	262	308	361
855553	728230	751474	24/11/2006	BEL07	BE	2007	BB	BEL07BE	BE	BEL	1	BRAH	PB_BRAH	2007Nov	36	182	230	294	330	381
855554	667669	699430	25/11/2006	BEL07	BE	2007	BB	BEL07BE	BE	BEL	1	BRAH	PB_BRAH	2007Nov	30	132	162	200	246	275
855555	742770	751525	25/11/2006	BEL07	BE	2007	BB	BEL07BE	BE	BEL	1	BRAH	PB_BRAH	2007Nov	40	196	250	324	386	448
100996632	100976218	100978922	26/11/2006	BEL07	BE	2007	TC	BEL07BE	BE	BEL	2	BELRD	AXBEL_BX	2007Nov	41	170	.	.	.	.
100996633	100976218	100982680	26/11/2006	BEL07	BE	2007	TC	BEL07BE	BE	BEL	2	BELRD	AXBEL_BX	2007Nov	46	181	212	260	318	340
100996634	100988156	100978978	27/11/2006	BEL07	BE	2007	TC	BEL07BE	BE	BEL	2	BELRD	AXBEL_BX	2007Nov	35	160	206	248	288	313
100996635	100976200	100978865	28/11/2006	BEL07	BE	2007	TC	BEL07BE	BE	BEL	2	BELRD	AXBXBEL_BX	2007Nov	41	172	234	280	290	336
100996636	100988156	100982572	28/11/2006	BEL07	BE	2007	TC	BEL07BE	BE	BEL	2	BELRD	AXBXBEL_AX	2007Nov	40	190	242	274	326	364
100996738	742657	100988321	29/11/2006	BEL07	BE	2007	XB	BEL07BE	BE	BEL	1	BRAH	NAPBEL_AX	2007Nov	41	167	232	292	354	392
100996696	742657	100978935	30/11/2006	BEL07	BE	2007	XB	BEL07BE	BE	BEL	1	BRAH	AXBXBEL_AX	2007Nov	51	224	296	376	428	494
855636	100976218	699481	30/11/2006	BEL07	BE	2007	XB	BEL07BE	BE	BEL	2	BELRD	PB_BRAH	2007Nov	24	138	210	256	310	349
855557	728129	721822	01/12/2006	BEL07	BE	2007	BB	BEL07BE	BE	BEL	1	BRAH	PB_BRAH	2007Dec	35	189	.	.	.	.
855558	667712	721808	02/12/2006	BEL07	BE	2007	BB	BEL07BR	BR	BEL	1	BRAH	PB_BRAH	2007Dec	28	164	228	267	346	374
855559	728230	699543	02/12/2006	BEL07	BE	2007	BB	BEL07BE	BE	BEL	1	BRAH	PB_BRAH	2007Dec	31	184	226	292	340	372
100996639	100987827	100988492	03/12/2006	BEL07	BE	2007	TC	BEL07BE	BE	BEL	2	BELRD	NAPMAN_AX	2007Dec	43	170	216	290	314	340
855677	667632	767009	03/12/2006	BEL07	BE	2007	BB	BEL07BE	BE	MDH	1	BRAH	PB_BRAH	2007Dec	40	148	210	284	330	377
100996641	100976218	100979000	04/12/2006	BEL07	BE	2007	TC	BEL07BE	BE	BEL	2	BELRD	AXBXBEL_CB	2007Dec	36	171	206	276	312	316
855660	100976218	751494	06/12/2006	BEL07	BE	2007	XB	BEL07BE	BE	BEL	2	BELRD	PB_BRAH	2007Dec	33	163	216	276	322	373
100996643	100976186	100978927	1/01/0001	BEL07	BE	2007	TC	BEL07BE	BE	BEL	2	BELRD	AXBEL_AX	2007Dec	.	215	.	.	.	.
100996644	100976218	100982752	08/12/2006	BEL07	BE	2007	TC	BEL07BE	BE	BEL	2	BELRD	AXBXBEL_BX	2007Dec	33	144	194	238	270	317
100996698	742657	100982716	10/12/2006	BEL07	BE	2007	XB	BEL07BE	BE	BEL	1	BRAH	AXBXBEL_AX	2007Dec	45	173	246	310	368	403
855638	100988156	699478	14/12/2006	BEL07	BE	2007	XB	BEL07BE	BE	BEL	2	BELRD	PB_BRAH	2007Dec	28	138	198	254	284	337
100996646	100987827	100982581	16/12/2006	BEL07	BE	2007	TC	BEL07BE	BE	BEL	2	BELRD	AXBEL_BX	2007Dec	39	159	220	268	314	379
100996647	100988156	100978896	16/12/2006	BEL07	BE	2007	TC	BEL07BE	BE	BEL	2	BELRD	AXBXBEL_AX	2007Dec	39	170	184	244	288	332
855639	100976218	751509	22/12/2006	BEL07	BE	2007	XB	BEL07BE	BE	BEL	2	BELRD	PB_BRAH	2007Dec	30	153	208	262	300	358
100996649	100987827	100982674	24/12/2006	BEL07	BE	2007	TC	BEL07BE	BE	BEL	2	BELRD	AXBEL_CB	2007Dec	42	158	184	220	280	311
855562	728230	699504	26/12/2006	BEL07	BE	2007	BB	BEL07BE	BE	BEL	1	BRAH	PB_BRAH	2007Dec	35	151	188	254	288	334
07B002	100976114	12407	03/09/2006	BP07	BP	2007	TC	BP07BR	BR	NAP	2	BELRD	NAPCO	2007Sep	24	253	342	374	412	438
07B003	101000469	12311	05/09/2006	BP07	BP	2007	TC	BP07BR	BR	NAP	2	NAP	NAPCO	2007Sep	24	222	314	348	398	392
07B004	ALS02B4076	25149	06/09/2006	BP07	BP	2007	TC	BP07BR	BR	XH9	2	NAP	MANMAN_BX	2007Sep	29	258	336	358	394	388
07B007	100988126	100988416	07/09/2006	BP07	BP	2007	TC	BP07BR	BR	BEL	2	BELRD	AXBXBEL_AX	2007Sep	28	261	334	360	386	390
07B008	100976114	32001	07/09/2006	BP07	BP	2007	TC	BP07BR	BR	NAP	2	BELRD	SBXNAPCO	2007Sep	28	271	370	390	450	448
07B010	100992951	25157	10/09/2006	BP07	BP	2007	TC	BP07BR	BR	XH9	2	NAP	AXMAN_AX	2007Sep	36	258	350	382	432	414
07B011	101000469	23181	09/09/2006	BP07	BP	2007	TC	BP07BR	BR	AAC	2	NAP	SPPAA_BRB	2007Sep	35	219	300	314	360	360
07B014	100988126	25101	11/09/2006	BP07	BP	2007	TC	BP07BR	BR	XH9	2	BELRD	MANMAN_AX	2007Sep	40	311	400	418	454	446
07B020	ALS02B4076	25105	11/09/2006	BP07	BP	2007	TC	BP07BR	BR	XH9	2	NAP	MANMAN_AX	2007Sep	35	250	356	376	412	412
07B022	100987610	22057	12/09/2006	BP07	BP	2007	TC	BP07BR	BR	NAP	2	BELRD	NAPCO	2007Sep	44	215	340	372	434	456
07B025	100976195	22382	13/09/2006	BP07	BP	2007	TC	BP07BR	BR	NAP	2	BELRD	NAPCO	2007Sep	27	197	318	350	412	414
07B026	100976195	13109	13/09/2006	BP07	BP	2007	TC	BP07BR	BR	AAC	2	BELRD	AXBXAA_BRB	2007Sep	29	226	316	352	404	406
07B028	100976114	12107	13/09/2006	BP07	BP	2007	TC	BP07BR	BR	NAP	2	BELRD	NAPCO	2007Sep	27	216	310	328	360	350
07B029	ALS02Y11768	22018	13/09/2006	BP07	BP	2007	TC	BP07BR	BR	NAP	2	NAP	NAPCO	2007Sep	27	231	295	318	370	376
07B035	ALS02B4139	12224	14/09/2006	BP07	BP	2007	TC	BP07BR	BR	NAP	2	NAP	NAPCO	2007Sep	34	224	298	334	366	358
07B037	100976195	22030	14/09/2006	BP07	BP	2007	TC	BP07BR	BR	NAP	2	BELRD	NAPCO	2007Sep	32	247	356	378	428	438
07B039	100976114	25182	14/09/2006	BP07	BP	2007	TC	BP07BR	BR	XH9	2	BELRD	MANMAN_BX	2007Sep	37	280	404	428	474	458
07B042	100976114	12136	14/09/2006	BP07	BP	2007	TC	BP07BR	BR	NAP	2	BELRD	NAPCO	2007Sep	40	284	316	336	384	368
07B043	ALS02B4385	23094	15/09/2006	BP07	BP	2007	TC	BP07BR	BR	AAC	2	NAP	SPPAA_BRB	2007Sep	36	244	328	368	402	410
07B044	101000469	23168	14/09/2006	BP07	BP	2007	TC	BP07BR	BR	AAC	2	NAP	SBXAA_BRB	2007Sep	33	241	324	362	422	412
07B047	100976114	12069	15/09/2006	BP07	BP	2007	TC	BP07BR	BR	NAP	2	BELRD	AXNAPCO	2007Sep	36	288	404	420	476	480
07B049	101000469	23235	15/09/2006	BP07	BP	2007	TC	BP07BR	BR	AAC	2	NAP	SBXAA_BRB	2007Sep	37	238	346	374	436	438
07B053	ALS02B4076	25197	16/09/2006	BP07	BP	2007	TC	BP07BR	BR	XH9	2	NAP	MANMAN_BX	2007Sep	50	293	372	420	492	482
07B054	100976195	12055	16/09/2006	BP07	BP	2007	TC	BP07BR	BR	NAP	2	BELRD	NAPCO	2007Sep	45	255	384	406	468	454
07B057	100976195	23050	17/09/2006	BP07	BP	2007	TC	BP07BR	BR	AAC	2	BELRD	SPPAA_BRB	2007Sep	33	238	316	376	424	.
07B060	100976114	22267	17/09/2006	BP07	BP	2007	TC	BP07BR	BR	NAP	2	BELRD	NAPCO	2007Sep	33	244	340	365	428	424
07B062	100976114	32059	16/09/2006	BP07	BP	2007	TC	BP07BR	BR	NAP	2	BELRD	AXNAPCO	2007Sep	40	254	380	400	446	476
07B064	100976114	22216	17/09/2006	BP07	BP	2007	TC	BP07BR	BR	NAP	2	BELRD	NAPCO	2007Sep	40	260	320	370	412	406
07B069	ALS02W0447	12446	17/09/2006	BP07	BP	2007	TC	BP07BR	BR	NAP	2	NAP	NAPCO	2007Sep	28	220	330	362	424	436
07B083	ALS02B4385	13164	18/09/2006	BP07	BP	2007	TC	BP07BR	BR	AAC	2	NAP	SBXAA_BRB	2007Sep	34	227	316	356	406	398
07B084	ALS02B4139	12325	15/09/2006	BP07	BP	2007	TC	BP07BR	BR	NAP	2	NAP	NAPCO	2007Sep	32	191	285	326	376	362
07B089	100988126	12459	19/09/2006	BP07	BP	2007	TC	BP07BR	BR	NAP	2	BELRD	NAPCO	2007Sep	30	232	324	348	380	376
07B092	100988126	25225	19/09/2006	BP07	BP	2007	TC	BP07BR	BR	XH9	2	BELRD	MANMAN_AX	2007Sep	29	227	318	348	400	382
07B097	100976114	100988396	20/09/2006	BP07	BP	2007	TC	BP07BR	BR	BEL	2	BELRD	AXBEL_AX	2007Sep	32	219	340	374	414	394
07B099	ALS02B4076	32007	19/09/2006	BP07	BP	2007	TC	BP07BR	BR	NAP	2	NAP	SBXNAPCO	2007Sep	28	240	340	362	404	418
07B100	ALS02B4139	23155	19/09/2006	BP07	BP	2007	TC	BP07BR	BR	AAC	2	NAP	SBXAA_BRB	2007Sep	24	202	280	288	358	362
07B102	ALS02Y11768	100988483	20/09/2006	BP07	BP	2007	TC	BP07BR	BR	BEL	2	NAP	AXBXMAN_AX	2007Sep	35	238	328	368	408	410
07B104	ALS02B4385	23069	21/09/2006	BP07	BP	2007	TC	BP07BR	BR	AAC	2	NAP	SBXAA_BRB	2007Sep	29	231	332	354	386	402
07B105	100976195	13143	20/09/2006	BP07	BP	2007	TC	BP07BR	BR	AAC	2	BELRD	SBXAA_BRB	2007Sep	37	263	346	374	436	434
07B108	100976114	12300	21/09/2006	BP07	BP	2007	TC	BP07BR	BR	NAP	2	BELRD	NAPCO	2007Sep	25	218	322	368	408	410
07B112	ALS02Y11768	32006	21/09/2006	BP07	BP	2007	TC	BP07BR	BR	NAP	2	NAP	MANNAPCO	2007Sep	32	226	330	348	386	388
07B116	ALS02Y11768	12123	21/09/2006	BP07	BP	2007	TC	BP07BR	BR	NAP	2	NAP	NAPCO	2007Sep	29	247	328	360	404	386
07B118	100976195	13006	22/09/2006	BP07	BP	2007	TC	BP07BR	BR	AAC	2	BELRD	SBXAA_BRB	2007Sep	27	230	338	378	.	458
07B121	ALS02W0447	23038	22/09/2006	BP07	BP	2007	TC	BP07BR	BR	AAC	2	NAP	AXBXAA_BRB	2007Sep	25	193	289	308	346	358
07B122	100976195	23229	22/09/2006	BP07	BP	2007	TC	BP07BR	BR	AAC	2	BELRD	SBXAA_BRB	2007Sep	26	205	287	328	378	386
07B123	100976114	25256	23/09/2006	BP07	BP	2007	TC	BP07BR	BR	XH9	2	BELRD	AXMAN_BX	2007Sep	34	237	334	360	412	410
07B125	101000469	22088	22/09/2006	BP07	BP	2007	TC	BP07BR	BR	NAP	2	NAP	NAPCO	2007Sep	41	240	352	400	442	404
07B126	ALS02B4139	12157	22/09/2006	BP07	BP	2007	TC	BP07BR	BR	NAP	2	NAP	NAPCO	2007Sep	25	189	283	312	368	366
07B129	100976195	22160	23/09/2006	BP07	BP	2007	TC	BP07BR	BR	NAP	2	BELRD	NAPCO	2007Sep	34	222	304	342	384	380
07B130	ALS02B4139	13199	24/09/2006	BP07	BP	2007	TC	BP07BR	BR	AAC	2	NAP	SBXAA_BRB	2007Sep	32	224	320	360	400	398
07B131	101000469	13031	23/09/2006	BP07	BP	2007	TC	BP07BR	BR	AAC	2	NAP	AXAA_BRB	2007Sep	32	208	283	300	352	354
07B133	100976195	23001	23/09/2006	BP07	BP	2007	TC	BP07BR	BR	AAC	2	BELRD	SBXAA_BRB	2007Sep	32	208	294	328	362	388
07B134	ALS02B4385	12298	24/09/2006	BP07	BP	2007	TC	BP07BR	BR	NAP	2	NAP	NAPCO	2007Sep	32	212	284	316	352	338
07B135	100976195	12251	24/09/2006	BP07	BP	2007	TC	BP07BR	BR	NAP	2	BELRD	NAPCO	2007Sep	34	227	314	330	362	372
07B138	ALS02B4139	22076	24/09/2006	BP07	BP	2007	TC	BP07BR	BR	NAP	2	NAP	NAPCO	2007Sep	31	185	292	324	376	364
07B141	100987610	22399	24/09/2006	BP07	BP	2007	TC	BP07BR	BR	NAP	2	BELRD	NAPCO	2007Sep	39	270	356	376	424	420
07B142	ALS02Y11768	12182	25/09/2006	BP07	BP	2007	TC	BP07BR	BR	NAP	2	NAP	NAPCO	2007Sep	24	208	270	300	340	334
07B143	100992952	12092	25/09/2006	BP07	BP	2007	TC	BP07BR	BR	NAP	2	NAP	NAPCO	2007Sep	33	201	273	300	328	344
07B144	100988126	25048	25/09/2006	BP07	BP	2007	TC	BP07BR	BR	XH9	2	BELRD	AXMAN_BX	2007Sep	25	256	336	366	414	424
07B145	100976114	12448	25/09/2006	BP07	BP	2007	TC	BP07BR	BR	NAP	2	BELRD	NAPCO	2007Sep	37	260	338	360	416	430
07B146	100992951	22397	25/09/2006	BP07	BP	2007	TC	BP07BR	BR	NAP	2	NAP	NAPCO	2007Sep	39	259	336	384	410	390
07B148	100987610	12342	25/09/2006	BP07	BP	2007	TC	BP07BR	BR	NAP	2	BELRD	NAPCO	2007Sep	39	277	340	364	418	408
07B152	ALS02B4139	23264	25/09/2006	BP07	BP	2007	TC	BP07BR	BR	AAC	2	NAP	SBXAA_BRB	2007Sep	36	229	336	368	418	426
07B153	100976195	12168	25/09/2006	BP07	BP	2007	TC	BP07BR	BR	NAP	2	BELRD	NAPCO	2007Sep	29	184	274	314	358	366
07B158	100976195	23221	26/09/2006	BP07	BP	2007	TC	BP07BR	BR	AAC	2	BELRD	SBXAA_BRB	2007Sep	41	253	334	394	450	470
07B159	ALS02B4139	12449	26/09/2006	BP07	BP	2007	TC	BP07BR	BR	NAP	2	NAP	NAPCO	2007Sep	39	241	322	346	404	390
07B160	100976114	25181	26/09/2006	BP07	BP	2007	TC	BP07BR	BR	XH9	2	BELRD	AXMAN_AX	2007Sep	37	262	344	372	438	442
07B165	100992952	32012	26/09/2006	BP07	BP	2007	TC	BP07BR	BR	NAP	2	NAP	MANNAPCO	2007Sep	36	238	328	350	408	390
07B166	100987453	23127	26/09/2006	BP07	BP	2007	TC	BP07BR	BR	AAC	2	BELRD	SBXAA_BRB	2007Sep	39	240	346	382	462	450
07B167	100976195	23223	26/09/2006	BP07	BP	2007	TC	BP07BR	BR	AAC	2	BELRD	SPPAA_BRB	2007Sep	35	245	332	360	430	418
07B168	101000469	13111	26/09/2006	BP07	BP	2007	TC	BP07BR	BR	AAC	2	NAP	AXAA_BRB	2007Sep	35	194	281	314	374	400
07B172	100992952	25261	26/09/2006	BP07	BP	2007	TC	BP07BR	BR	XH9	2	NAP	MANMAN_BB	2007Sep	33	234	300	330	354	384
07B174	100988126	12037	27/09/2006	BP07	BP	2007	TC	BP07BR	BR	NAP	2	BELRD	NAPCO	2007Sep	36	240	336	372	406	390
07B176	100987453	22199	27/09/2006	BP07	BP	2007	TC	BP07BR	BR	NAP	2	BELRD	NAPCO	2007Sep	33	165	272	309	338	308
07B178	101000469	12278	27/09/2006	BP07	BP	2007	TC	BP07BR	BR	NAP	2	NAP	NAPCO	2007Sep	27	200	281	318	352	352
07B179	ALS02B4385	13113	27/09/2006	BP07	BP	2007	TC	BP07BR	BR	AAC	2	NAP	SBXAA_BRB	2007Sep	37	262	360	396	442	424
07B180	ALS02W0447	13156	27/09/2006	BP07	BP	2007	TC	BP07BR	BR	AAC	2	NAP	SPPAA_BRB	2007Sep	30	226	346	366	414	420
07B184	101000469	23032	28/09/2006	BP07	BP	2007	TC	BP07BR	BR	AAC	2	NAP	SBXAA_BRB	2007Sep	32	205	290	340	410	428
07B185	100987453	13084	28/09/2006	BP07	BP	2007	TC	BP07BR	BR	AAC	2	BELRD	NAPAA_BRB	2007Sep	26	206	302	324	368	386
07B186	100987453	13129	28/09/2006	BP07	BP	2007	TC	BP07BR	BR	AAC	2	BELRD	SPPAA_BRB	2007Sep	37	216	.	.	.	.
07B187	100988126	22425	28/09/2006	BP07	BP	2007	TC	BP07BR	BR	NAP	2	BELRD	NAPCO	2007Sep	35	205	289	302	342	382
07B188	100992952	100988287	28/09/2006	BP07	BP	2007	TC	BP07BR	BR	BEL	2	NAP	AXBXBEL_CB	2007Sep	39	245	318	358	390	404
07B191	ALS02Y11768	22282	27/09/2006	BP07	BP	2007	TC	BP07BR	BR	NAP	2	NAP	NAPCO	2007Sep	31	218	302	330	408	414
07B192	ALS02Y11768	100988335	28/09/2006	BP07	BP	2007	TC	BP07BR	BR	BEL	2	NAP	AXBEL_AX	2007Sep	34	217	310	330	380	380
07B194	100976114	12009	29/09/2006	BP07	BP	2007	TC	BP07BR	BR	NAP	2	BELRD	SBXNAPCO	2007Sep	33	234	334	366	400	420
07B195	100976114	25070	29/09/2006	BP07	BP	2007	TC	BP07BR	BR	XH9	2	BELRD	MANMAN_BX	2007Sep	33	244	348	382	436	426
07B196	ALS02B4139	23306	29/09/2006	BP07	BP	2007	TC	BP07BR	BR	AAC	2	NAP	SPPAA_BRB	2007Sep	29	223	314	334	396	392
07B197	ALS02B4139	23217	29/09/2006	BP07	BP	2007	TC	BP07BR	BR	AAC	2	NAP	SPPAA_BRB	2007Sep	28	219	312	348	416	410
07B199	ALS02W0447	13172	29/09/2006	BP07	BP	2007	TC	BP07BR	BR	AAC	2	NAP	SBXAA_BRB	2007Sep	23	226	324	366	424	414
07B202	100992952	22377	29/09/2006	BP07	BP	2007	TC	BP07BR	BR	NAP	2	NAP	NAPCO	2007Sep	33	210	326	348	402	402
07B203	100976114	12305	29/09/2006	BP07	BP	2007	TC	BP07BR	BR	NAP	2	BELRD	NAPCO	2007Sep	31	256	334	380	424	408
07B204	100976114	22196	29/09/2006	BP07	BP	2007	TC	BP07BR	BR	NAP	2	BELRD	NAPCO	2007Sep	28	218	306	318	372	376
07B206	100992951	22260	30/09/2006	BP07	BP	2007	TC	BP07BR	BR	NAP	2	NAP	NAPCO	2007Sep	28	209	285	302	348	346
07B210	100976195	12006	30/09/2006	BP07	BP	2007	TC	BP07BR	BR	NAP	2	BELRD	NAPCO	2007Sep	37	198	312	344	378	392
07B211	ALS02B4139	23261	30/09/2006	BP07	BP	2007	TC	BP07BR	BR	AAC	2	NAP	SBXAA_BRB	2007Sep	30	191	277	334	392	382
07B218	ALS02Y11768	12287	01/10/2006	BP07	BP	2007	TC	BP07BR	BR	NAP	2	NAP	NAPCO	2007Oct	34	235	292	300	356	348
07B219	100976114	22434	01/10/2006	BP07	BP	2007	TC	BP07BR	BR	NAP	2	BELRD	NAPCO	2007Oct	34	223	296	318	366	362
07B220	100987453	12171	01/10/2006	BP07	BP	2007	TC	BP07BR	BR	NAP	2	BELRD	NAPCO	2007Oct	34	228	316	330	390	366
07B222	ALS02B4139	23054	01/10/2006	BP07	BP	2007	TC	BP07BR	BR	AAC	2	NAP	AXBXAA_BRB	2007Oct	25	209	298	326	378	374
07B223	100976195	22021	01/10/2006	BP07	BP	2007	TC	BP07BR	BR	NAP	2	BELRD	NAPCO	2007Oct	31	220	314	336	398	410
07B224	ALS02B4385	22081	01/10/2006	BP07	BP	2007	TC	BP07BR	BR	NAP	2	NAP	NAPCO	2007Oct	32	188	257	300	328	326
07B226	ALS02B4076	12051	02/10/2006	BP07	BP	2007	TC	BP07BR	BR	NAP	2	NAP	NAPCO	2007Oct	33	247	316	370	418	430
07B227	100988126	100988390	02/10/2006	BP07	BP	2007	TC	BP07BR	BR	BEL	2	BELRD	AXBEL_BX	2007Oct	39	268	372	392	450	476
07B231	100987610	22271	01/10/2006	BP07	BP	2007	TC	BP07BR	BR	NAP	2	BELRD	NAPCO	2007Oct	43	242	374	394	446	462
07B234	100976195	22360	01/10/2006	BP07	BP	2007	TC	BP07BR	BR	NAP	2	BELRD	NAPCO	2007Oct	32	206	316	362	412	424
07B237	100976195	23106	02/10/2006	BP07	BP	2007	TC	BP07BR	BR	AAC	2	BELRD	AXBXAA_BRB	2007Oct	25	186	281	312	360	382
07B239	101000469	22148	02/10/2006	BP07	BP	2007	TC	BP07BR	BR	NAP	2	NAP	NAPCO	2007Oct	29	186	285	322	372	396
07B240	100988126	25118	02/10/2006	BP07	BP	2007	TC	BP07BR	BR	XH9	2	BELRD	AXMAN_BB	2007Oct	33	223	287	314	352	356
07B247	100976114	22104	04/10/2006	BP07	BP	2007	TC	BP07BR	BR	NAP	2	BELRD	NAPCO	2007Oct	24	184	280	300	356	350
07B248	100987453	23269	04/10/2006	BP07	BP	2007	TC	BP07BR	BR	AAC	2	BELRD	SBXAA_BRB	2007Oct	44	240	326	382	428	442
07B249	100976195	13124	04/10/2006	BP07	BP	2007	TC	BP07BR	BR	AAC	2	BELRD	NAPAA_BRB	2007Oct	37	211	316	358	390	410
07B250	100976114	22026	04/10/2006	BP07	BP	2007	TC	BP07BR	BR	NAP	2	BELRD	NAPCO	2007Oct	33	217	328	350	388	394
07B251	ALS02Y11768	100988306	04/10/2006	BP07	BP	2007	TC	BP07BR	BR	BEL	2	NAP	AXBEL_AX	2007Oct	27	195	297	326	374	374
07B252	100976195	23147	04/10/2006	BP07	BP	2007	TC	BP07BR	BR	AAC	2	BELRD	SPPAA_BRB	2007Oct	33	202	292	338	394	412
07B254	100976114	12302	03/10/2006	BP07	BP	2007	TC	BP07BR	BR	NAP	2	BELRD	NAPCO	2007Oct	36	223	320	340	402	410
07B255	100987453	22038	05/10/2006	BP07	BP	2007	TC	BP07BR	BR	NAP	2	BELRD	NAPCO	2007Oct	27	222	336	368	428	412
07B256	100976114	12208	04/10/2006	BP07	BP	2007	TC	BP07BR	BR	NAP	2	BELRD	NAPCO	2007Oct	29	227	326	348	376	378
07B257	100976114	22427	05/10/2006	BP07	BP	2007	TC	BP07BR	BR	NAP	2	BELRD	NAPCO	2007Oct	33	234	324	370	394	392
07B258	100987610	12316	05/10/2006	BP07	BP	2007	TC	BP07BR	BR	NAP	2	BELRD	NAPCO	2007Oct	35	254	342	384	430	444
07B260	101000469	22219	06/10/2006	BP07	BP	2007	TC	BP07BR	BR	NAP	2	NAP	NAPCO	2007Oct	31	196	260	300	338	308
07B265	ALS02B4139	13045	07/10/2006	BP07	BP	2007	TC	BP07BR	BR	AAC	2	NAP	AXAA_BRB	2007Oct	35	215	304	330	370	354
07B266	ALS02B4139	13219	07/10/2006	BP07	BP	2007	TC	BP07BR	BR	AAC	2	NAP	SBXAA_BRB	2007Oct	37	220	300	346	396	392
07B267	ALS02Y11768	25154	07/10/2006	BP07	BP	2007	TC	BP07BR	BR	XH9	2	NAP	AXMAN_AX	2007Oct	48	251	310	324	398	418
07B268	100987610	100988482	07/10/2006	BP07	BP	2007	TC	BP07BR	BR	BEL	2	BELRD	AXBEL_AX	2007Oct	34	243	322	352	416	428
07B269	100988126	22335	08/10/2006	BP07	BP	2007	TC	BP07BR	BR	NAP	2	BELRD	NAPCO	2007Oct	28	184	293	330	372	380
07B271	ALS02B4139	23064	07/10/2006	BP07	BP	2007	TC	BP07BR	BR	AAC	2	NAP	AXBXAA_BRB	2007Oct	26	199	282	306	354	354
07B272	100976195	12386	07/10/2006	BP07	BP	2007	TC	BP07BR	BR	NAP	2	BELRD	NAPCO	2007Oct	32	220	328	368	426	430
07B274	ALS02B4139	13166	07/10/2006	BP07	BP	2007	TC	BP07BR	BR	AAC	2	NAP	SBXAA_BRB	2007Oct	23	157	219	256	302	304
07B275	ALS02B4139	23017	07/10/2006	BP07	BP	2007	TC	BP07BR	BR	AAC	2	NAP	AXBXAA_BRB	2007Oct	24	192	297	322	360	372
07B276	ALS02Y11768	32021	08/10/2006	BP07	BP	2007	TC	BP07BR	BR	NAP	2	NAP	SBXNAPCO	2007Oct	21	189	264	285	324	346
07B278	100992952	25014	09/10/2006	BP07	BP	2007	TC	BP07BR	BR	XH9	2	NAP	MANMAN_AX	2007Oct	44	228	308	344	390	400
07B280	ALS02B4139	12391	08/10/2006	BP07	BP	2007	TC	BP07BR	BR	NAP	2	NAP	NAPCO	2007Oct	24	186	265	288	332	348
07B281	100976195	22307	08/10/2006	BP07	BP	2007	TC	BP07BR	BR	NAP	2	BELRD	NAPCO	2007Oct	35	221	310	342	380	410
07B282	ALS02B4139	22151	09/10/2006	BP07	BP	2007	TC	BP07BR	BR	NAP	2	NAP	NAPCO	2007Oct	40	231	338	382	448	438
07B284	100976114	100988278	10/10/2006	BP07	BP	2007	TC	BP07BR	BR	BEL	2	BELRD	NAPBEL_AX	2007Oct	33	193	279	306	344	360
07B288	101000469	12167	10/10/2006	BP07	BP	2007	TC	BP07BR	BR	NAP	2	NAP	NAPCO	2007Oct	30	181	260	291	318	334
07B289	100976195	23101	10/10/2006	BP07	BP	2007	TC	BP07BR	BR	AAC	2	BELRD	AXBXAA_BRB	2007Oct	31	221	300	330	374	400
07B290	100987453	22262	10/10/2006	BP07	BP	2007	TC	BP07BR	BR	NAP	2	BELRD	NAPCO	2007Oct	46	243	332	370	428	394
07B291	100987453	23240	10/10/2006	BP07	BP	2007	TC	BP07BR	BR	AAC	2	BELRD	SPPAA_BRB	2007Oct	28	208	291	.	.	.
07B295	100992952	22068	11/10/2006	BP07	BP	2007	TC	BP07BR	BR	NAP	2	NAP	NAPCO	2007Oct	38	241	350	370	408	416
07B296	100992952	12442	11/10/2006	BP07	BP	2007	TC	BP07BR	BR	NAP	2	NAP	NAPCO	2007Oct	36	197	268	306	336	360
07B297	ALS02W0447	23072	11/10/2006	BP07	BP	2007	TC	BP07BR	BR	AAC	2	NAP	SPPAA_BRB	2007Oct	36	232	314	346	414	388
07B298	ALS02B4139	12295	11/10/2006	BP07	BP	2007	TC	BP07BR	BR	NAP	2	NAP	NAPCO	2007Oct	30	205	300	338	398	390
07B300	ALS02B4385	23138	12/10/2006	BP07	BP	2007	TC	BP07BR	BR	AAC	2	NAP	AXAA_BRB	2007Oct	37	225	342	374	420	422
07B301	100987610	12388	12/10/2006	BP07	BP	2007	TC	BP07BR	BR	NAP	2	BELRD	NAPCO	2007Oct	32	220	304	314	372	370
07B302	100976195	12098	12/10/2006	BP07	BP	2007	TC	BP07BR	BR	NAP	2	BELRD	NAPCO	2007Oct	26	193	292	336	374	386
07B303	100976114	22103	12/10/2006	BP07	BP	2007	TC	BP07BR	BR	NAP	2	BELRD	NAPCO	2007Oct	28	222	312	326	396	398
07B304	100988126	32017	12/10/2006	BP07	BP	2007	TC	BP07BR	BR	NAP	2	BELRD	MANNAPCO	2007Oct	27	179	262	306	344	358
07B305	100976114	12070	12/10/2006	BP07	BP	2007	TC	BP07BR	BR	NAP	2	BELRD	NAPCO	2007Oct	26	181	276	294	336	318
07B306	100976114	22192	13/10/2006	BP07	BP	2007	TC	BP07BR	BR	NAP	2	BELRD	NAPCO	2007Oct	31	209	310	346	402	390
07B307	100992951	32027	12/10/2006	BP07	BP	2007	TC	BP07BR	BR	NAP	2	NAP	NAPCO	2007Oct	34	215	310	322	362	356
07B312	100992952	22113	14/10/2006	BP07	BP	2007	TC	BP07BR	BR	NAP	2	NAP	NAPCO	2007Oct	37	239	340	348	404	438
07B316	ALS02B4385	22066	15/10/2006	BP07	BP	2007	TC	BP07BR	BR	NAP	2	NAP	NAPCO	2007Oct	35	194	289	324	366	382
07B318	ALS02Y11768	25085	16/10/2006	BP07	BP	2007	TC	BP07BR	BR	XH9	2	NAP	MANMAN_AX	2007Oct	31	219	270	306	370	360
07B319	ALS02B4076	25230	16/10/2006	BP07	BP	2007	TC	BP07BR	BR	XH9	2	NAP	AXMAN_BX	2007Oct	31	224	322	358	434	440
07B320	ALS02B4139	23232	16/10/2006	BP07	BP	2007	TC	BP07BR	BR	AAC	2	NAP	SPPAA_BRB	2007Oct	19	160	257	296	340	374
07B325	100976114	22278	18/10/2006	BP07	BP	2007	TC	BP07BR	BR	NAP	2	BELRD	NAPCO	2007Oct	31	197	279	314	362	378
07B327	100992952	25132	18/10/2006	BP07	BP	2007	TC	BP07BR	BR	XH9	2	NAP	SPPMAN_BB	2007Oct	31	218	316	350	404	424
07B331	100976195	12356	19/10/2006	BP07	BP	2007	TC	BP07BR	BR	NAP	2	BELRD	NAPCO	2007Oct	34	212	334	354	414	434
07B332	100992952	32051	20/10/2006	BP07	BP	2007	TC	BP07BR	BR	NAP	2	NAP	AXNAPCO	2007Oct	34	193	282	308	342	384
07B334	ALS02B4385	22394	20/10/2006	BP07	BP	2007	TC	BP07BR	BR	NAP	2	NAP	NAPCO	2007Oct	32	168	257	287	328	340
07B335	100976195	22362	20/10/2006	BP07	BP	2007	TC	BP07BR	BR	NAP	2	BELRD	NAPCO	2007Oct	35	196	312	344	392	420
07B336	ALS02Y11768	32041	21/10/2006	BP07	BP	2007	TC	BP07BR	BR	NAP	2	NAP	SPPNAPCO	2007Oct	32	216	296	300	354	350
07B338	ALS02Y11768	22048	23/10/2006	BP07	BP	2007	TC	BP07BR	BR	NAP	2	NAP	NAPCO	2007Oct	29	197	263	302	352	372
07B340	100976114	100988491	23/10/2006	BP07	BP	2007	TC	BP07BR	BR	BEL	2	BELRD	AXBEL_CB	2007Oct	41	197	284	300	336	352
07B342	ALS02W0447	12384	24/10/2006	BP07	BP	2007	TC	BP07BR	BR	NAP	2	NAP	NAPCO	2007Oct	28	197	304	326	380	398
07B344	100988122	25057	24/10/2006	BP07	BP	2007	TC	BP07BR	BR	XH9	2	BELRD	MANMAN_BX	2007Oct	50	260	370	420	478	490
07B345	100988122	12180	24/10/2006	BP07	BP	2007	TC	BP07BR	BR	NAP	2	BELRD	NAPCO	2007Oct	47	219	316	342	394	396
07B346	100976131	22224	24/10/2006	BP07	BP	2007	TC	BP07BR	BR	NAP	2	BELRD	NAPCO	2007Oct	37	173	279	298	356	356
07B348	ALS02Y11768	12453	26/10/2006	BP07	BP	2007	TC	BP07BR	BR	NAP	2	NAP	NAPCO	2007Oct	27	203	274	291	342	354
07B351	ALS02Y11768	25229	27/10/2006	BP07	BP	2007	TC	BP07BR	BR	XH9	2	NAP	MANMAN_BB	2007Oct	36	211	284	324	394	408
07B352	100976131	22286	27/10/2006	BP07	BP	2007	TC	BP07BR	BR	NAP	2	BELRD	NAPCO	2007Oct	33	175	266	293	338	332
07B354	100976114	22092	27/10/2006	BP07	BP	2007	TC	BP07BR	BR	NAP	2	BELRD	NAPCO	2007Oct	33	182	288	324	346	366
07B355	100976131	22043	28/10/2006	BP07	BP	2007	TC	BP07BR	BR	NAP	2	BELRD	NAPCO	2007Oct	34	204	300	336	390	394
07B356	ALS02B4076	25264	29/10/2006	BP07	BP	2007	TC	BP07BR	BR	XH9	2	NAP	MANMAN_AX	2007Oct	22	197	291	330	376	390
07B359	100976131	23023	30/10/2006	BP07	BP	2007	TC	BP07BR	BR	AAC	2	BELRD	SBXAA_BRB	2007Oct	41	186	292	328	396	398
07B363	100992951	100988324	31/10/2006	BP07	BP	2007	TC	BP07BR	BR	BEL	2	NAP	NAPBEL_AX	2007Oct	38	188	282	326	362	380
07B365	100976131	23040	01/11/2006	BP07	BP	2007	TC	BP07BR	BR	AAC	2	BELRD	AXBXAA_BRB	2007Nov	44	218	308	350	386	412
07B367	ALS02B4076	25211	02/11/2006	BP07	BP	2007	TC	BP07BR	BR	XH9	2	NAP	MANMAN_AX	2007Nov	31	222	338	386	422	432
07B369	ALS02Y11768	100988412	03/11/2006	BP07	BP	2007	TC	BP07BR	BR	BEL	2	NAP	AXBEL_BX	2007Nov	38	225	312	348	402	426
07B371	ALS02Y11768	22423	03/11/2006	BP07	BP	2007	TC	BP07BR	BR	NAP	2	NAP	NAPCO	2007Nov	36	194	270	284	350	352
07B376	ALS02B4385	13194	05/11/2006	BP07	BP	2007	TC	BP07BR	BR	AAC	2	NAP	SBXAA_BRB	2007Nov	35	189	289	320	352	362
07B379	100976131	23111	07/11/2006	BP07	BP	2007	TC	BP07BR	BR	AAC	2	BELRD	SBXAA_BRB	2007Nov	32	195	281	318	366	378
07B381	ALS02W0447	13151	08/11/2006	BP07	BP	2007	TC	BP07BR	BR	AAC	2	NAP	SBXAA_BRB	2007Nov	35	189	285	340	378	418
07B382	100976131	23062	09/11/2006	BP07	BP	2007	TC	BP07BR	BR	AAC	2	BELRD	AXBXAA_BRB	2007Nov	30	204	283	334	372	402
07B387	ALS02B4139	23133	13/11/2006	BP07	BP	2007	TC	BP07BR	BR	AAC	2	NAP	AXBXAA_BRB	2007Nov	22	161	244	256	302	300
07B390	100992952	22309	16/11/2006	BP07	BP	2007	TC	BP07BR	BR	NAP	2	NAP	NAPCO	2007Nov	33	190	279	297	342	352
07B391	ALS02B4385	13019	16/11/2006	BP07	BP	2007	TC	BP07BR	BR	AAC	2	NAP	SBXAA_BRB	2007Nov	33	191	284	312	384	392
07B392	100988122	25119	18/11/2006	BP07	BP	2007	TC	BP07BR	BR	XH9	2	BELRD	MANMAN_AX	2007Nov	33	166	269	296	350	358
07B400	100976114	100988334	24/11/2006	BP07	BP	2007	TC	BP07BR	BR	BEL	2	BELRD	AXBEL_AX	2007Nov	25	153	211	230	250	242
07B402	100987453	13196	26/11/2006	BP07	BP	2007	TC	BP07BR	BR	AAC	2	BELRD	SBXAA_BRB	2007Nov	43	188	270	326	380	378
07B405	101000469	22355	30/11/2006	BP07	BP	2007	TC	BP07BR	BR	NAP	2	NAP	NAPCO	2007Nov	40	171	272	306	344	388
07B407	ALS02B4385	23126	05/12/2006	BP07	BP	2007	TC	BP07BR	BR	AAC	2	NAP	SBXAA_BRB	2007Nov	29	145	219	257	300	324
07B408	100976131	13053	10/12/2006	BP07	BP	2007	TC	BP07BR	BR	AAC	2	BELRD	SBXAA_BRB	2007Nov	29	143	234	267	298	310
07B409	100976131	22381	13/12/2006	BP07	BP	2007	TC	BP07BR	BR	NAP	2	BELRD	NAPCO	2007Nov	39	171	279	308	348	346
07H001	100976145	22194	28/09/2006	BG07	BG	2007	TC	BG07BR	BR	NAP	2	BELRD	NAPCO	2007Oct	35	267	358	406	472	476
07H007	100976145	25270	04/10/2006	BG07	BG	2007	TC	BG07BR	BR	XH9	2	BELRD	MANMAN_AX	2007Oct	31	166	272	316	380	332
07H008	100969720	22222	05/10/2006	BG07	BG	2007	TC	BG07BR	BR	NAP	2	BELRD	NAPCO	2007Oct	31	240	316	320	376	346
07H012	100976145	12365	07/10/2006	BG07	BG	2007	TC	BG07BR	BR	NAP	2	BELRD	NAPCO	2007Oct	37	268	380	390	428	432
07H014	100969720	22220	07/10/2006	BG07	BG	2007	TC	BG07BR	BR	NAP	2	BELRD	NAPCO	2007Oct	24	243	304	330	368	372
07H016	ALS00Y11602	25122	08/10/2006	BG07	BG	2007	TC	BG07BR	BR	XH9	2	NAP	AXMAN_BB	2007Oct	41	258	342	390	426	434
07H018	ALS00Y11602	25135	09/10/2006	BG07	BG	2007	TC	BG07BR	BR	XH9	2	NAP	MANMAN_AX	2007Oct	27	220	276	304	360	366
07H019	100969720	25013	09/10/2006	BG07	BG	2007	TC	BG07BR	BR	XH9	2	BELRD	MANMAN_AX	2007Oct	29	229	293	316	350	352
07H020	100969720	22408	09/10/2006	BG07	BG	2007	TC	BG07BR	BR	NAP	2	BELRD	NAPCO	2007Oct	27	215	277	316	360	358
07H021	100976145	22090	09/10/2006	BG07	BG	2007	TC	BG07BR	BR	NAP	2	BELRD	NAPCO	2007Oct	30	235	283	312	356	360
07H022	ALS00Y11602	25210	11/10/2006	BG07	BG	2007	TC	BG07BR	BR	XH9	2	NAP	MANMAN_AX	2007Oct	38	257	318	352	382	386
07H023	100969971	12227	11/10/2006	BG07	BG	2007	TC	BG07BR	BR	NAP	2	BELRD	NAPCO	2007Oct	40	249	340	374	412	426
07H024	ALS00Y11322	25123	11/10/2006	BG07	BG	2007	TC	BG07BR	BR	XH9	2	NAP	MANMAN_AX	2007Oct	38	229	293	306	350	358
07H028	100976145	25164	12/10/2006	BG07	BG	2007	TC	BG07BR	BR	XH9	2	BELRD	AXMAN_BB	2007Oct	41	301	398	456	500	482
07H029	100969971	12004	12/10/2006	BG07	BG	2007	TC	BG07BR	BR	NAP	2	BELRD	SBXNAPCO	2007Oct	27	227	287	308	366	378
07H030	ALS00Y11602	25060	12/10/2006	BG07	BG	2007	TC	BG07BR	BR	XH9	2	NAP	MANMAN_AX	2007Oct	33	233	292	322	360	364
07H031	100976145	12291	12/10/2006	BG07	BG	2007	TC	BG07BR	BR	NAP	2	BELRD	NAPCO	2007Oct	31	219	310	336	376	368
07H032	100976145	25237	13/10/2006	BG07	BG	2007	TC	BG07BR	BR	XH9	2	BELRD	MANMAN_BB	2007Oct	30	227	306	338	390	364
[truncated: 2,072 more rows]
