# Supplementary material for: Multi-Trait GWAS and New Candidate Genes Annotation for Growth Curve Parameters in Brahman Cattle
Source: PLoS One. 2015 Oct 7;10(10):e0139906. doi: 10.1371/journal.pone.0139906 (PMC4622042; doi:10.1371/journal.pone.0139906)
Supplement: S1 Script — (TXT) [file pone.0139906.s005.txt]

S1 Script. Script to test nonlinear models. 


#setwd
##############################

# PREPARING THE FILE

getwd()

dados<-read.csv("DATA.csv",sep=";")
head(dados)

require(date)

dados$BIRTH<-as.character(dados$BIRTH)
dados$BIRTH2<-as.date(dados$BIRTH,order='dmy')
dados$BIRTHDAY<-date.mdy(dados$BIRTH2)$day

datatc<-dados[dados[,14]==2,1:ncol(dados)]
databb<-dados[dados[,14]==1,1:ncol(dados)]

# using just Brahman animals (databb)

databb$Cohort2<-as.character(databb$Cohort)
databb$Cohort3<-as.character(databb$Cohort)
databb$Cohort3<-substring(databb$Cohort2,1,nchar(databb$Cohort2)-2)
databb$Cohort3[substring(databb$Cohort2,nchar(databb$Cohort2))=="B"] <- substring(databb$Cohort2[substring(databb$Cohort2,nchar(databb$Cohort2))=="B"],1,nchar(databb$Cohort2[substring(databb$Cohort2,nchar(databb$Cohort2))=="B"])-3)
databb$Cohort3[substring(databb$Cohort2,nchar(databb$Cohort2))=="B"]<-paste(databb$Cohort3[substring(databb$Cohort2,nchar(databb$Cohort2))=="B"],"B",sep="")
 
summary(databb$Cohort3)
databb$Cohort3<-as.factor(databb$Cohort3)
summary(databb$Cohort3)

write.csv(databb,"databb.csv",row.names=T)

#################################

# TRAIT # 1 : WT = 0

selectdata_0<-databb[,c( "arn", "Cohort3", "WT0" ,"YMB" ,"BIRTHDAY")]
head(selectdata_0)
summary(selectdata_0)
selectdata_0$WT0<-as.numeric(as.character(selectdata_0$WT0))
summary(selectdata_0)
lm0_1<-lm(WT0~Cohort3 + YMB + YMB:BIRTHDAY, data=selectdata_0)
anova_lm_0<-anova(lm0_1)
anova_lm_0
#### lm0_2<-lm(WT0~Cohort3*CMG + YMB + YMB:BIRTHDAY, data=selectdata_0)
#### cor(residuals(lm0_1),residuals(lm0_2))
### this mean that uses the "Cohort3" or "CMG" gives the same result
#aov(lm0_2)
residualslm0<-residuals(lm0_1)
y0<-mean(selectdata_0$WT0,na.rm=T)+residuals(lm0_1)
databb$WT0ADJ<-NA
databb$WT0ADJ[!( is.na(selectdata_0$BIRTHDAY) |is.na(selectdata_0$WT0))]<-y0

head(databb)


################################

# TRAIT # 2 : WT = 6

selectdata_6<-databb[,c( "arn", "Cohort3", "WT6" , "PWL", "YMB" ,"BIRTHDAY")]
selectdata_6$WT6<-as.numeric(as.character(selectdata_6$WT6))
summary(selectdata_6)
lm6_1<-lm(WT6~Cohort3 + YMB + YMB:BIRTHDAY, data=selectdata_6)
lm6_2<-lm(WT6~Cohort3 + PWL + YMB + YMB:BIRTHDAY, data=selectdata_6)
anova_lm6_1_2<-anova(lm6_1,lm6_2)
anova_lm6_1_2
cor(residuals(lm6_1),residuals(lm6_2))
residualslm6<-residuals(lm6_2)
anova_lm6_1<- anova(lm6_1)
anova_lm6_2<-anova(lm6_2)
anova_lm6_2
y6<-mean(selectdata_6$WT6,na.rm=T)+residuals(lm6_2)
databb$WT6ADJ<-NA
databb$WT6ADJ[!( is.na(selectdata_6$BIRTHDAY) |is.na(selectdata_6$WT6))]<-y6

head(databb)

################################

# TRAIT # 3 : WT = 12

selectdata_12<-databb[,c( "arn", "Cohort3", "WT12" , "PWL", "YMB" ,"BIRTHDAY")]
head(selectdata_12)
selectdata_12$WT12<-as.numeric(as.character(selectdata_12$WT12))
lm12_1<-lm(WT12~Cohort3 + YMB + YMB:BIRTHDAY, data=selectdata_12)
lm12_2<-lm(WT12~Cohort3 + PWL + YMB + YMB:BIRTHDAY, data=selectdata_12)
anova_lm12_1_2<-anova(lm12_1,lm12_2)
anova_lm12_1_2
cor(residuals(lm12_1),residuals(lm12_2))
residualslm12<-residuals(lm12_2)
anova_lm12_1<-anova(lm12_1)
anova_lm12_2<-anova(lm12_2)
anova_lm12_2
y12<-mean(selectdata_12$WT12,na.rm=T)+residuals(lm12_2)
databb$WT12ADJ<-NA
head(databb)
databb$WT12ADJ[!( is.na(selectdata_12$BIRTHDAY) |is.na(selectdata_12$WT12))]<-y12

head(databb)

################################

# TRAIT # 4 : WT = 15

selectdata_15<-databb[,c( "arn", "Cohort3", "WT15" , "PWL", "YMB" ,"BIRTHDAY")]
head(selectdata_15)
selectdata_15$WT15<-as.numeric(as.character(selectdata_15$WT15))
lm15_1<-lm(WT15~Cohort3 + YMB + YMB:BIRTHDAY, data=selectdata_15)
lm15_2<-lm(WT15~Cohort3 + PWL + YMB + YMB:BIRTHDAY, data=selectdata_15)
anova_lm15_1_2<-anova(lm15_1,lm15_2)
anova_lm15_1_2
cor(residuals(lm15_1),residuals(lm15_2))
residualslm15<-residuals(lm15_2)
anova_lm15_1<-anova(lm15_1)
anova_lm15_2<-anova(lm15_2)
anova_lm15_2
y15<-mean(selectdata_15$WT15,na.rm=T)+residuals(lm15_2)
databb$WT15ADJ<-NA
databb$WT15ADJ[!( is.na(selectdata_15$BIRTHDAY) |is.na(selectdata_15$WT15))]<-y15

head(databb)

################################

# TRAIT # 5 : WT = 18

selectdata_18<-databb[,c( "arn", "Cohort3", "WT18" , "PWL", "YMB" ,"BIRTHDAY")]
head(selectdata_18)
selectdata_18$WT18<-as.numeric(as.character(selectdata_18$WT18))
lm18_1<-lm(WT18~Cohort3 + YMB + YMB:BIRTHDAY, data=selectdata_18)
lm18_2<-lm(WT18~Cohort3 + PWL + YMB + YMB:BIRTHDAY, data=selectdata_18)
anova_lm18_1_2<-anova(lm18_1,lm18_2)
anova_lm18_2
cor(residuals(lm18_1),residuals(lm18_2))
residualslm18<-residuals(lm18_2)
anova_lm18_1<-anova(lm18_1)
anova_lm18_2<-anova(lm18_2)
anova_lm18_2
y18<-mean(selectdata_18$WT18,na.rm=T)+residuals(lm18_2)
databb$WT18ADJ<-NA
databb$WT18ADJ[!( is.na(selectdata_18$BIRTHDAY) |is.na(selectdata_18$WT18))]<-y18

head(databb)

################################

# TRAIT # 6 : WT = 24


selectdata_24<-databb[,c( "arn", "Cohort3", "WT24" , "PWL", "YMB" ,"BIRTHDAY")]
head(selectdata_24)
selectdata_24$WT24<-as.numeric(as.character(selectdata_24$WT24))
lm24_1<-lm(WT24~Cohort3 + YMB + YMB:BIRTHDAY, data=selectdata_24)
lm24_2<-lm(WT24~Cohort3 + PWL + YMB + YMB:BIRTHDAY, data=selectdata_24)
anova_lm24_1_2<-anova(lm24_1,lm24_2)
anova_lm24_1_2
cor(residuals(lm24_1),residuals(lm24_2))
residualslm24<-residuals(lm24_1)
anova_lm24_1<-anova(lm24_1)
anova_lm24_2<-anova(lm24_2)
anova_lm24_1
y24<-mean(selectdata_24$WT24,na.rm=T)+residuals(lm24_2)
databb$WT24ADJ<-NA
databb$WT24ADJ[!( is.na(selectdata_24$BIRTHDAY) |is.na(selectdata_24$WT24))]<-y24

head(databb)

write.csv(databb,"databb.csv")

#hist(selectdata_24$WT24)
#hist(residuals(lm24_2))
#qqplot(selectdata_24$arn,residuals(lm24_2))

####################################

install.packages("reshape")
library(reshape)
require(reshape)

##############################################
## SORTING BY ID

dim(databb)
id<-rep(databb$arn,6)
age<-rep(c(0,6,12,15,18,24),1642)
age<-age[order(age)]
wt<-c(databb$WT0ADJ,databb$WT6ADJ,databb$WT12ADJ, 
	databb$WT15ADJ, databb$WT18ADJ, databb$WT24ADJ)
data.peso<-data.frame('id'=id,'age'=age,'wt'=wt)
#data.peso<-data.frame(id=id,age=age,wt=wt)

data.peso<-data.peso[order(data.peso$id),]
dim(data.peso)
head(data.peso)

write.csv(data.peso,"data.peso.csv")

##################################################
###  USING JUST ANIMALS WITH 6 RECORDS

dim(databb)
databbNA<-na.omit(databb)
dim(databbNA)
idNA<-rep(databbNA$arn,6)
ageNA<-rep(c(0,6,12,15,18,24),1255)
ageNA<-ageNA[order(ageNA)]
wtNA<-c(databbNA$WT0ADJ,databbNA$WT6ADJ,databbNA$WT12ADJ, 
	databbNA$WT15ADJ, databbNA$WT18ADJ, databbNA$WT24ADJ)
data.pesoNA<-data.frame('idNA'=idNA,'ageNA'=ageNA,'wtNA'=wtNA)
#data.peso<-data.frame(id=id,age=age,wt=wt)

data.pesoNA<-data.pesoNA[order(data.pesoNA$idNA),]
head(data.pesoNA)
dim(data.pesoNA)
write.csv(data.pesoNA,"data.pesoNA.csv")

###########################
## NONLINEAR MODELS #######

dadosgrowth<-read.csv("data.pesoNA.csv",h=T)
dadosgrowth<-dadosgrowth[,-1]
colnames(dadosgrowth)<-c("id","x","y")
head(dadosgrowth)
dim(dadosgrowth)
summary(dadosgrowth)

dadosgrowth<-write.table(dadosgrowth,"dadosgrowth.txt",row.names=FALSE,col.names=TRUE,quote=FALSE)
head(dadosgrowth)

#PLOTTING WEIGHTS X AGE

#require(ggplot2)
#ggplot(dadosgrowth, aes(x=x, y=y)) +
#  geom_point(shape=1)  + geom_smooth(method=lm)

#dadosgrowth$x<-as.factor(dadosgrowth$x)
#ggplot(dadosgrowth, aes(x=x,y=y)) + geom_boxplot(alpha=0.1,col=2)  

#dadosgrowth=data.frame( id=as.numeric(dadosgrowth$id), x=as.numeric(dadosgrowth$x), 
                        y=as.numeric(dadosgrowth$y))


require(nlme)
dadosgrowthid=groupedData(y~x|id,dadosgrowth) #agrupando os dados por ID


###########  Logistic  ######################

logist_pop=nls(y ~ a/(1+b*exp(-k*x)), data=dadosgrowth, start = list(a=300,b=0.1,k=0.01)) 
logist_id=nlsList(y ~ a/(1+b*exp(-k*x)), data=dadosgrowthid, start = coef(logist_pop))

### nlme with no cor 
logist_idsemcor=nlme(logist_id,fixed = a + b+ k ~ 1,control=nlmeControl(maxIter=100))
summary(logist_idsemcor)

### nlme using corAR1
logist_idcorcar=nlme(logist_id,fixed = a + b+ k ~ 1,corr=corAR1(),control=nlmeControl(maxIter=100))
summary(logist_idcorcar)

### nlme using corCAR1
logist_idcorcar=nlme(logist_id,fixed = a + b+ k ~ 1,corr=corCAR1(),control=nlmeControl(maxIter=100))
summary(logist_idcorcar)

### nlme using corARMA1
logist_idcorarma=nlme(logist_id,fixed = a + b+ k ~ 1,corr=corARMA(p=1,q=1),control=nlmeControl(maxIter=100))
summary(logist_idcorarma)

#################

logist_coef=coef(logist_id) 
logist_coefconv=na.omit(logist_coef) #excluding those that did not converged
id_converg=as.numeric(as.numeric(rownames(logist_coefconv)))
idwithabk<-cbind(id_converg,logist_coefconv)
colnames(idwithabk)<-c("id","a","b","k")
head(idwithabk)
require(lattice)
head(dadosgrowth)

#### goodness of fit  #####

conv_logist=nrow(logist_coefconv)/nrow(logist_coef)*100   # %conv
conv_logist

res=data.frame(matrix(t(matrix(id_converg,length(id_converg),6)),length(id_converg)*6,1),unlist(as.matrix(residuals(summary(logist_id)))))
colnames(res)=c("id","res")
res=res[order(res$id),]

pred=cbind(as.numeric(rownames(as.matrix(predict(logist_id)))),predict(logist_id))
colnames(pred)=c("id","pred")
pred=na.omit(pred)
pred=pred[order(pred[,1]),]

outmodel=data.frame(res,abs(res[,2]),pred[,-1],(pred[,2]+res[,2]),rep(c(1,1,1,2,2,2),length(id_converg)))
colnames(outmodel)=c("id","res","absres","pred","yobs","part")
head(outmodel)

apply(outmodel,2,mean)
id<-outmodel$id
length(id)
varmean<-data.frame(tapply(outmodel$res,id,var))
head(varmean)
colnames(varmean)<-c("varres")
qme<-mean(varmean$varres)
qme
varqme<-sqrt(var(varmean))
varqme
head(outmodel)

## residual sum of squared
rss<-varmean*5   ###rss=mse
aiclogis<-6*950*log(rss/6*950)+2*3
head(aiclogis)

#loop

aux<-unique(outmodel$id)    
r2<-NULL # matrix que vai receber os resultados

for(i in 1:length(aux)){                 
  idx<-aux[i]
  temp<-outmodel[outmodel$id==idx,]               
  cor<-cor(temp$pred,temp$yobs)^2                 # cria uma linha de cor para cada id
  r2<-rbind(r2,data.frame(aux[i],cor))            #unindo as linhas da matrix criada r2
}

mean(r2$cor)
sd(r2$cor)

absres<-data.frame(tapply((outmodel[outmodel[,6]==1,1:ncol(outmodel)])$absres,
          (outmodel[outmodel[,6]==1,1:ncol(outmodel)])$id,mean),
          tapply((outmodel[outmodel[,6]==2,1:ncol(outmodel)])$absres,
          (outmodel[outmodel[,6]==2,1:ncol(outmodel)])$id,mean))
colnames(absres)<-c("abs1","abs2")
head(absres)
mad1<-mean(absres$abs1)
mad1
mad2<-mean(absres$abs2)
mad2
sdmad1<-sd(absres$abs1)
sdmad1
sdmad2<-sd(absres$abs2)
sdmad2


#################   Gompertz   ###################

gompertz_pop=nls(y ~ a*exp(-b*exp(-k*x)), data=dadosgrowth, start = list(a=400,b=1,k=0.1)) 
gompertz_id=nlsList(y ~ a*exp(-b*exp(-k*x)), data=dadosgrowthid, start = coef(gompertz_pop)) 

### nlme without cor
gompertz_idsemcor=nlme(gompertz_id,fixed = a + b+ k ~ 1,control=nlmeControl(maxIter=100))
summary(gompertz_idsemcor)

### nlme with corAR1
gompertz_idcorar=nlme(gompertz_id,fixed = a + b+ k ~ 1,corr=corAR1(),control=nlmeControl(maxIter=500))
summary(gompertz_idcorar)

### nlme with corCAR1
gompertz_idcorcar=nlme(gompertz_id,fixed = a + b+ k ~ 1,corr=corCAR1(),control=nlmeControl(maxIter=100))
summary(gompertz_idcorcar)

### nlme with corARMA1
gompertz_idcorarma=nlme(gompertz_id,fixed = a + b+ k ~ 1,corr=corARMA(p=1,q=1),control=nlmeControl(maxIter=100))
summary(gompertz_idcorarma)

#################

gompertz_coef=coef(gompertz_id) 
gompertz_coefconv=na.omit(gompertz_coef) #exluding those that did ot converged
id_converg=as.numeric(as.numeric(rownames(gompertz_coefconv)))
idwithabk<-cbind(id_converg,gompertz_coefconv)
colnames(idwithabk)<-c("id","a","b","k")
head(idwithabk)

#### goodness of fit  #####

conv_gompertz=nrow(gompertz_coefconv)/nrow(gompertz_coef)*100   # %conv
conv_gompertz
res=data.frame(matrix(t(matrix(id_converg,length(id_converg),6)),
                      length(id_converg)*6,1),unlist(as.matrix(residuals(summary(gompertz_id)))))
colnames(res)=c("id","res")
res=res[order(res$id),]
pred=cbind(as.numeric(rownames(as.matrix(predict(gompertz_id)))),predict(gompertz_id))
colnames(pred)=c("id","pred")
pred=na.omit(pred)
pred=pred[order(pred[,1]),]

outmodel=data.frame(res,abs(res[,2]),pred[,-1],(pred[,2]+res[,2]),rep(c(1,1,1,2,2,2),length(id_converg)))
colnames(outmodel)=c("id","res","absres","pred","yobs","part")
head(outmodel)

apply(outmodel,2,mean)

id<-outmodel$id
length(id)
varmean<-data.frame(tapply(outmodel$res,id,var))
colnames(varmean)<-c("varres")
qme<-mean(varmean$varres)
qme
varqme<-sqrt(var(varmean))
varqme
head(outmodel)

## residual sum of squared
rss<-varmean*5   ###rss=mse
aicgompertz<-6*950*log(rss/6*950)+2*3
head(aicgompertz)

#loop

aux<-unique(outmodel$id)   
r2<-NULL # matrix que vai receber os resultados

for(i in 1:length(aux)){                 
  idx<-aux[i]
  temp<-outmodel[outmodel$id==idx,]               
  cor<-cor(temp$pred,temp$yobs)^2                 # cria uma linha de cor para cada id
  r2<-rbind(r2,data.frame(aux[i],cor))            #unindo as linhas da matrix criada r2
}

mean(r2$cor)
sd(r2$cor)

absres<-data.frame(tapply((outmodel[outmodel[,6]==1,1:ncol(outmodel)])$absres,
                          (outmodel[outmodel[,6]==1,1:ncol(outmodel)])$id,mean),
                   tapply((outmodel[outmodel[,6]==2,1:ncol(outmodel)])$absres,
                          (outmodel[outmodel[,6]==2,1:ncol(outmodel)])$id,mean))
colnames(absres)<-c("abs1","abs2")
head(absres)
mad1<-mean(absres$abs1)
mad1
mad2<-mean(absres$abs2)
mad2
sdmad1<-sd(absres$abs1)
sdmad1
sdmad2<-sd(absres$abs2)
sdmad2

#################   Ajuste brody   ########################

brody_pop=nls(y ~ a*(1-b*exp(-k*x)), data=dadosgrowth, start = list(a=300,b=0.1,k=0.01)) 
brody_id=nlsList(y ~ a*(1-b*exp(-k*x)), data=dadosgrowthid, start = coef(brody_pop))

### nlme without cor
brody_idsemcor=nlme(brody_id,fixed = a + b+ k ~ 1,control=nlmeControl(maxIter=100))
summary(brody_idsemcor)

### nlme using corAR1
brody_idcorar=nlme(brody_id,fixed = a + b+ k ~ 1,corr=corAR1(),control=nlmeControl(maxIter=500))
summary(brody_idcorar)

### nlme using corCAR1
brody_idcorcar=nlme(brody_id,fixed = a + b+ k ~ 1,corr=corCAR1(),control=nlmeControl(maxIter=100))
summary(brody_idcorcar)

### nlme using corARMA1
brody_idcorARMA=nlme(brody_id,fixed = a + b+ k ~ 1,corr=corARMA(p=1,q=1),control=nlmeControl(maxIter=1000))
summary(brody_idcorARMA)

#################
brody_coef=coef(brody_id) 
brody_coefconv=na.omit(brody_coef) #excluding those that did not converged.

id_converg=as.numeric(as.numeric(rownames(brody_coefconv)))

idwithabk<-cbind(id_converg,brody_coefconv)
colnames(idwithabk)<-c("id","a","b","k")
head(idwithabk)

require(lattice)
head(dadosgrowth)
head(idwithabk)

#### goodness of fit  #####

conv_brody=nrow(brody_coefconv)/nrow(brody_coef)*100   # %conv
conv_brody

res= data.frame(matrix(t(matrix(id_converg,length(id_converg),6)),
     length(id_converg)*6,1),unlist(as.matrix(residuals(summary(brody_id)))))
colnames(res)=c("id","res")
res=res[order(res$id),]
pred=cbind(as.numeric(rownames(as.matrix(predict(brody_id)))),predict(brody_id))
colnames(pred)=c("id","pred")
pred=na.omit(pred)
pred=pred[order(pred[,1]),]

outmodel=data.frame(res,abs(res[,2]),pred[,-1],(pred[,2]+res[,2]),rep(c(1,1,1,2,2,2),length(id_converg)))
colnames(outmodel)=c("id","res","absres","pred","yobs","part")
head(outmodel)

apply(outmodel,2,mean)

id<-outmodel$id
length(id)
varmean<-data.frame(tapply(outmodel$res,id,var))
colnames(varmean)<-c("varres")
qme<-mean(varmean$varres)
qme
varqme<-sqrt(var(varmean))
varqme
head(outmodel)

## residual sum of squared
rss<-varmean*5   ###rss=mse
aicbrody<-6*950*log(rss/6*950)+2*3
head(aicbrody)

#loop

aux<-unique(outmodel$id)   
r2<-NULL # matrix que vai receber os resultados

for(i in 1:length(aux)){                 
  idx<-aux[i]
  temp<-outmodel[outmodel$id==idx,]               
  cor<-cor(temp$pred,temp$yobs)^2                 # cria uma linha de cor para cada id
  r2<-rbind(r2,data.frame(aux[i],cor))            #unindo as linhas da matrix criada r2
}

mean(r2$cor)
sd(r2$cor)

absres<-data.frame(tapply((outmodel[outmodel[,6]==1,1:ncol(outmodel)])$absres,
                          (outmodel[outmodel[,6]==1,1:ncol(outmodel)])$id,mean),
                   tapply((outmodel[outmodel[,6]==2,1:ncol(outmodel)])$absres,
                          (outmodel[outmodel[,6]==2,1:ncol(outmodel)])$id,mean))
colnames(absres)<-c("abs1","abs2")
head(absres)
mad1<-mean(absres$abs1)
mad1
mad2<-mean(absres$abs2)
mad2
sdmad1<-sd(absres$abs1)
sdmad1
sdmad2<-sd(absres$abs2)
sdmad2


#################   von Bertalanffy  ########################

vonb_pop=nls(y ~ a*(1-b*exp((-k*x)^3)), data=dadosgrowth, start = list(a=400,b=2,k=0.05)) 
vonb_id=nlsList(y ~ a*(1-b*exp((-k*x)^3)), data=dadosgrowthid, start = coef(vonb_pop)) 

### nlme without cor
vonb_idsemcor=nlme(vonb_id,fixed = a + b+ k ~ 1,control=nlmeControl(maxIter=100))
summary(vonb_idsemcor)

### nlme using corAR1
vonb_idcorar=nlme(vonb_id,fixed = a + b+ k ~ 1,corr=corAR1(),control=nlmeControl(maxIter=100))
summary(vonb_idcorar)

### nlme using corCAR1
vonb_idcorcar=nlme(vonb_id,fixed = a + b+ k ~ 1,corr=corCAR1(),control=nlmeControl(maxIter=100))
summary(vonb_idcorcar)

### nlme using corARMA1
vonb_idcorarma=nlme(vonb_id,fixed = a + b+ k ~ 1,corr=corARMA(p=1,q=1),control=nlmeControl(maxIter=100))
summary(vonb_idcorarma)

#################
vonb_coef=coef(vonb_id) 
vonb_coefconv=na.omit(vonb_coef) #excluding those that did not converged.
id_converg=as.numeric(as.numeric(rownames(vonb_coefconv)))
idwithabk<-cbind(id_converg,vonb_coefconv)
colnames(idwithabk)<-c("id","a","b","k")
head(idwithabk)

#### Goodness of fit  #####

conv_vonb=nrow(vonb_coefconv)/nrow(vonb_coef)*100   # %conv
conv_vonb

res= data.frame(matrix(t(matrix(id_converg,length(id_converg),6)),
      length(id_converg)*6,1),unlist(as.matrix(residuals(summary(vonb_id)))))
colnames(res)=c("id","res")
res=res[order(res$id),]
pred=cbind(as.numeric(rownames(as.matrix(predict(vonb_id)))),predict(vonb_id))
colnames(pred)=c("id","pred")
pred=na.omit(pred)
pred=pred[order(pred[,1]),]
outmodel=data.frame(res,abs(res[,2]),pred[,-1],(pred[,2]+res[,2]),rep(c(1,1,1,2,2,2),length(id_converg)))
colnames(outmodel)=c("id","res","absres","pred","yobs","part")
head(outmodel)

apply(outmodel,2,mean)

id<-outmodel$id
length(id)
varmean<-data.frame(tapply(outmodel$res,id,var))
colnames(varmean)<-c("varres")
qme<-mean(varmean$varres)
qme
varqme<-sqrt(var(varmean))
varqme
head(outmodel)

## residual sum of squared
rss<-varmean*5   ###rss=mse
aicvon<-6*950*log(rss/6*950)+2*3
head(aicvon)

#loop

aux<-unique(outmodel$id)    
r2<-NULL # matrix que vai receber os resultados

for(i in 1:length(aux)){                 
  idx<-aux[i]
  temp<-outmodel[outmodel$id==idx,]               
  cor<-cor(temp$pred,temp$yobs)^2                 # cria uma linha de cor para cada id
  r2<-rbind(r2,data.frame(aux[i],cor))            #unindo as linhas da matrix criada r2
}

mean(r2$cor)
sd(r2$cor)

absres<-data.frame(tapply((outmodel[outmodel[,6]==1,1:ncol(outmodel)])$absres,
                          (outmodel[outmodel[,6]==1,1:ncol(outmodel)])$id,mean),
                   tapply((outmodel[outmodel[,6]==2,1:ncol(outmodel)])$absres,
                          (outmodel[outmodel[,6]==2,1:ncol(outmodel)])$id,mean))
colnames(absres)<-c("abs1","abs2")
head(absres)
mad1<-mean(absres$abs1)
mad1
mad2<-mean(absres$abs2)
mad2
sdmad1<-sd(absres$abs1)
sdmad1
sdmad2<-sd(absres$abs2)
sdmad2

head(aicgompertz$varres)
mean(aicgompertz$varres)
mean(aiclogis$varres)
mean(aicbrody$varres)
mean(aicvon$varres)

#################   Richards   #########################

richards_id=nlsList(y ~ a*(1-b*exp(-k*x)^m), data=dadosgrowthid, start = coef(vonb_pop)) 
richards_id=nlsList(y ~ a*(1-b*exp(-k*x)^m), data=dadosgrowthid, start = coef(vonb_pop)) 
richards_idcor=nlme(richards_id,fixed = a + b+ k ~ 1,corr=corCAR1(),weights=varPower(),control=nlmeControl(maxIter=100))
summary(richards_idcor)


####################
### mean weight at each age

head(dadosgrowth)
mean0<-dadosgrowth[dadosgrowth$x==0,]
head(mean0)
media0<-mean(mean0$y)
media0
mean6<-dadosgrowth[dadosgrowth$x==6,]
head(mean6)
media6<-mean(mean6$y)
media6
mean12<-dadosgrowth[dadosgrowth$x==12,]
head(mean12)
media12<-mean(mean12$y)
media12
mean15<-dadosgrowth[dadosgrowth$x==15,]
head(mean15)
media15<-mean(mean15$y)
media15
mean18<-dadosgrowth[dadosgrowth$x==18,]
head(mean18)
media18<-mean(mean18$y)
media18
mean24<-dadosgrowth[dadosgrowth$x==24,]
head(mean24)
media24<-mean(mean24$y)
media24

mediaidades<-rbind(media0,media6,media12,media15,media18,media24)
mediaidades
x<-c(0,6,12,15,18,24)
mediaidades<-cbind(x,mediaidades)
colnames(mediaidades)<-c("x","y")


#### GWAS was performed using snp-snappy by wombat software###

##### performig qqplot ###3

pvals = read.table("pvaluesabk.txt", header=T)

a=pvals$tvaluea
pdf("qqplot_a.pdf")
qqplot(a, rt(nrow(pvals), df = 941),xlab = "Theoretical Quantiles", ylab = "Sample Quantiles")
dev.off()

k=pvals$tvaluek
pdf("qqplot_k.pdf")
qqplot(k, rt(nrow(pvals), df = 941),xlab = "Theoretical Quantiles", ylab = "Sample Quantiles")
dev.off()
